# Supplementary material for: Risk factors associated with Retinopathy of Prematurity development and progression
Source: Sci Rep. 2022 Dec 20;12:21977. doi: 10.1038/s41598-022-26229-4 (PMC9767907; doi:10.1038/s41598-022-26229-4)
Supplement: Supplementary file 1 — Supplementary Information. [file 41598_2022_26229_MOESM1_ESM.xlsx]

## Sheet: data
Birth year	sex	race	GA (weeks)	BW (g)	CPR	Intubation	APGAR 1	APGAR 5	Fetal heart rate alt.	Hypotension	Steroids BDP	IVH	PVL	RDS	NEC	Bowel perforation	Early sepsis	Late sepsis	Apnea	Pneumothorax	Anemia	Blood transf.	Phototherapy	PDA	Surgical PDA	CMV	CMV treatment	Maternal age	IVF	Maternal hypertension	GDM	Antenatal steroids	Gestation	Delivery	ROM	Chorioamnionitis	O2	O2 days	FiO2 min	FiO2 max	CPAP	MV	NIV	Nasal high-flow therapy	HFOV	MV days	total length of stay (days)	surfactant	weight 28 days
1	0	1	32	1300	1	0	7	9	0	0	0	0	0	0	0	0	0	1	0	0	0	0	0	0	0	0	0	37	0	0	0	1	1	0	0	0	1	15	21	30	1	0	0	0	0	0	32	0	1920
1	1	1	28	975	1	0	7	9	0	0	0	0	0	1	0	0	0	1	0	0	1	0	0	1	0	0	0	32	0	0	0	2	1	1	0	0	1	34	40	21	1	0	0	1	0	0	87	1	1375
1	1	1	32	1030	1	0	7	8	0	0	0	0	0	0	0	0	0	1	0	0	0	0	0	0	0	0	0	37	0	0	0	1	1	0	0	0	1	6	21	30	1	0	0	0	0	0	32	0	1570
1	1	1	34	1500	0	0	9	10	0	0	0	0	0	0	0	0	0	1	0	0	0	0	0	0	0	0	0	43	0	1	1	2	1	1	0	0	0	0	21	21	0	0	0	0	0	0	24	0	1885
1	1	1	30	1350	1	0	8	9	0	0	0	0	0	1	0	0	0	0	1	0	0	0	0	0	0	1	0	33	0	0	0	2	0	1	840	0	0	0	21	21	1	0	0	0	0	0	43	0	1670
1	0	1	29	1212	0	0	9	10	0	0	0	0	0	1	0	0	0	1	0	0	0	0	0	1	0	0	0	34	0	0	0	1	0	1	0	0	1	11	21	30	1	1	0	0	0	5	48	1	1480
1	1	1	28	750	1	0	8	9	0	1	0	1	0	0	0	0	0	1	1	0	1	0	0	1	1	0	0	34	1	0	0	2	1	1	0	0	1	116	21	21	1	1	1	1	1	26	87	1	1135
1	1	1	31	1320	0	0	6	7	0	0	0	1	0	0	0	0	0	0	0	0	0	0	0	0	0	0	0	26	0	1	0	2	0	1	0	0	1	2	21	30	1	0	0	0	0	0	37	0	1940
1	1	1	28	1040	1	0	8	10	0	0	0	0	0	1	0	0	0	0	0	0	0	0	0	1	0	0	0	33	0	0	0	1	0	1	0	0	1	36	21	30	1	0	0	1	0	0	57	0	1420
1	1	1	31	1390	1	0	8	9	0	0	0	0	0	0	0	0	0	1	0	0	0	0	0	0	0	0	0	37	0	1	0	2	0	1	21	0	1	4	21	30	1	0	0	0	0	0	28	0	2120
1	0	1	35	1385	1	0	9	10	0	0	0	0	0	0	0	0	0	1	0	0	0	0	0	0	0	0	0	34	0	0	0	2	0	1	0	0	1	2	21	30	1	0	0	0	0	0	27	0	2000
1	1	1	32	1260	0	0	7	8	0	0	0	0	0	0	0	0	0	0	0	0	0	0	0	0	0	0	0	20	0	1	0	2	0	1	0	0	1	2	21	21	0	0	0	0	0	0	33	0	1790
1	1	1	28	980	0	0	7	9	0	0	0	0	0	1	0	0	0	1	0	0	0	0	0	0	0	0	0	33	0	1	0	1	0	1	0	0	1	6	21	30	1	1	0	0	0	1	47	0	1340
1	1	2	32	1500	0	0	9	10	0	0	0	0	0	0	0	0	0	0	0	0	0	0	1	0	0	0	0	24	0	1	0	1	0	1	0	0	1	2	21	24	0	0	0	0	0	0	32	0	2120
1	1	2	28	800	1	1	5	6	0	1	0	1	0	1	0	0	0	0	1	0	1	1	0	1	0	0	0	29	0	0	0	0	1	0	0	0	1	73	25	40	1	1	1	1	0	5	65	1	1310
1	0	1	31	1100	1	0	8	9	0	0	0	0	0	0	0	0	0	1	0	0	0	0	0	0	0	0	0	31	0	0	0	2	1	0	24	0	1	6	21	30	1	0	0	0	0	0	35	0	1960
1	0	1	34	1380	0	0	9	10	0	0	0	0	0	0	0	0	0	1	0	0	0	0	0	0	0	0	0	35	0	0	0	2	0	1	0	0	0	0	21	21	0	0	0	0	0	0	23	0	1990
1	1	2	27	1000	1	0	7	8	1	0	0	0	0	1	0	0	0	0	1	0	1	0	0	1	0	0	0	33	0	0	0	1	0	1	0	0	1	37	21	35	1	1	1	1	0	38	83	1	1248
1	0	2	26	770	1	1	3	4	0	1	1	0	0	1	0	0	0	0	1	0	1	1	0	0	0	0	0	42	0	0	0	0	1	1	0	0	1	74	21	40	1	1	1	1	0	40	76	1	1055
1	0	2	31	1540	0	0	9	10	0	0	0	1	0	0	0	0	0	0	0	0	0	0	0	0	0	0	0	44	0	0	0	2	0	0	5	0	0	0	21	21	0	0	0	0	0	0	33	0	2100
1	1	1	26	760	1	1	6	7	0	0	0	1	0	1	0	0	0	1	0	0	1	1	0	1	0	0	0	36	1	0	0	2	1	0	500	1	1	22	21	30	1	1	1	0	0	3	79	1	860
1	0	1	34	1200	0	0	9	10	0	0	0	0	0	0	0	0	0	1	0	0	0	0	0	0	0	0	0	32	0	1	0	2	0	1	0	0	0	0	21	21	0	0	0	0	0	0	36	0	1720
1	0	1	25	600	1	1	6	8	0	1	0	0	0	1	0	0	0	1	1	0	1	0	1	1	0	0	0	35	0	0	0	2	0	1	384	1	1	164	21	30	1	1	1	1	1	14	128	1	850
1	0	1	31	1210	1	0	5	7	0	0	0	0	0	0	0	0	0	0	0	0	1	1	0	0	0	0	0	34	1	0	0	2	1	1	0	0	1	3	21	35	1	0	0	0	0	0	44	0	1755
1	1	1	31	1370	1	0	5	7	0	0	0	0	0	1	0	0	0	0	1	0	1	1	0	0	0	0	0	34	1	0	0	2	1	1	0	0	1	20	21	40	1	0	0	1	0	0	44	1	1820
1	0	1	24	700	1	1	4	6	0	0	1	0	0	1	0	0	1	1	1	1	1	1	0	1	1	0	0	28	0	0	0	2	0	1	32	1	1	100	21	50	1	1	1	1	1	69	114	1	970
1	1	1	24	700	1	1	5	6	1	1	1	0	0	1	0	0	0	1	1	0	1	1	0	1	1	0	0	34	0	0	0	2	1	1	96	1	1	145	21	40	1	1	1	1	1	33	104	1	1075
1	1	1	31	1000	0	0	7	9	0	0	0	0	0	1	0	0	0	0	1	0	0	0	0	0	0	0	0	38	0	1	0	2	0	1	0	0	1	8	21	21	1	0	0	0	0	0	54	0	1360
1	0	1	30	1480	1	0	3	6	0	0	0	0	0	1	0	0	0	0	0	0	0	0	1	0	0	0	0	29	1	0	0	2	1	1	0	0	1	5	21	45	1	0	0	0	0	0	41	1	1970
1	1	1	32	1120	1	0	5	7	0	0	0	1	0	0	0	0	0	1	0	0	1	0	0	0	0	0	0	43	0	1	0	2	0	1	0	0	1	1	21	21	1	0	0	0	0	0	36	0	1700
1	0	1	32	1400	1	0	6	8	0	0	0	0	0	0	0	0	0	0	0	0	0	0	0	0	0	0	0	33	0	0	0	2	1	1	0	0	1	3	21	50	1	0	0	0	0	0	22	0	1750
1	1	1	27	1000	1	1	3	6	0	0	0	0	0	1	0	0	0	0	0	0	1	1	1	0	0	0	0	37	0	0	0	2	1	1	480	1	1	6	21	30	1	1	0	1	1	4	63	1	1410
1	1	1	27	1000	0	1	4	7	0	0	0	0	0	1	0	0	0	1	0	0	1	1	1	0	0	0	0	37	0	0	0	2	1	1	480	1	1	45	25	100	1	1	1	0	1	9	63	1	1310
1	1	1	30	1350	1	0	7	9	0	0	0	0	0	0	0	0	0	0	0	0	0	0	0	0	0	0	0	45	0	0	0	2	0	0	8	0	1	3	21	30	1	0	0	0	0	0	40	0	1730
1	1	1	29	1000	0	0	7	9	0	0	0	0	0	0	0	0	0	1	0	0	0	0	0	0	0	0	0	39	0	0	0	0	0	0	48	1	1	13	21	21	1	0	0	0	0	0	51	0	1490
1	1	1	30	1100	0	0	8	9	0	0	0	0	0	1	0	0	0	0	0	0	0	0	0	0	0	0	0	28	0	1	0	2	0	0	0	0	1	3	21	21	1	0	0	0	0	0	43	0	1430
1	1	1	31	1470	0	0	6	9	0	0	0	0	0	0	0	0	0	0	0	0	0	0	0	0	0	0	0	33	0	1	0	1	0	1	0	0	1	3	21	30	0	0	0	0	0	0	34	0	2000
1	0	1	30	846	0	0	8	9	0	0	0	0	0	0	1	0	0	1	1	0	1	0	0	0	0	0	0	27	0	0	0	2	0	1	0	0	1	6	21	30	1	0	0	1	0	0	69	0	1520
1	0	1	30	1300	0	0	7	8	0	0	0	0	0	0	0	0	0	0	0	0	0	0	0	0	0	0	0	22	0	0	0	2	0	0	8	0	1	11	21	35	1	0	0	0	0	0	39	0	2160
1	1	2	25	650	1	1	3	4	0	0	1	0	0	1	0	0	0	1	1	0	1	1	0	1	0	0	0	29	0	0	0	2	0	1	670	0	1	100	21	100	1	1	1	1	1	22	121	1	710
1	0	1	28	1100	1	0	8	10	0	0	0	1	0	1	0	0	0	0	1	1	1	0	0	0	0	0	0	43	1	1	0	2	1	1	0	0	1	6	21	40	1	1	0	1	1	6	62	1	1468
1	0	1	32	1320	1	0	6	6	0	0	0	0	0	1	0	0	0	1	0	0	0	0	1	0	0	0	0	32	0	0	0	2	0	1	0	0	1	4	21	25	0	0	0	0	0	0	40	0	1920
1	0	1	30	1070	1	1	4	8	1	0	0	1	0	1	0	0	0	1	0	0	1	0	0	0	0	0	0	26	0	1	0	2	0	1	0	0	1	3	21	25	1	1	0	1	0	4	63	1	1300
1	1	1	31	1500	1	0	7	9	0	0	0	0	0	0	0	0	0	0	0	0	0	0	0	0	0	0	0	39	0	1	0	1	0	1	0	0	1	2	21	21	1	0	0	0	0	0	26	0	2000
1	1	1	30	1380	1	1	4	8	0	0	0	0	0	1	0	0	0	0	0	0	0	0	0	0	0	0	0	39	0	0	0	2	1	1	504	1	1	21	21	21	1	1	0	0	1	4	42	1	1680
1	1	1	30	1390	1	0	7	9	0	0	0	0	0	0	0	0	0	0	0	0	0	0	0	0	0	0	0	39	0	0	0	2	1	1	504	1	1	15	21	40	1	1	0	0	0	8	42	0	1700
1	1	1	26	860	1	1	6	9	0	0	0	0	0	1	0	0	0	1	1	0	1	0	1	1	0	1	0	32	0	0	0	2	1	1	0	1	1	60	25	40	1	1	1	1	1	1	79	1	1115
1	1	1	26	1090	1	1	6	9	1	0	0	0	0	1	0	0	0	1	1	0	1	0	1	0	0	0	0	32	0	0	0	2	1	1	0	1	1	55	21	30	1	1	0	1	0	2	79	1	1240
1	0	1	28	696	0	0	8	10	0	0	0	0	0	0	0	0	0	0	1	0	0	0	0	0	0	0	0	43	1	0	0	2	1	1	0	0	1	70	21	21	1	0	0	1	0	0	68	0	1080
1	1	1	32	1340	1	0	9	10	0	0	0	0	0	0	0	0	0	0	0	0	0	0	0	0	0	0	0	44	1	0	0	2	1	1	6	0	1	3	21	21	0	0	0	0	0	0	8	0	1800
1	0	1	30	1160	0	0	9	10	0	0	0	1	0	0	0	0	0	0	0	0	0	0	0	0	0	0	0	41	0	1	0	2	1	1	0	0	1	14	21	21	0	0	0	0	0	0	44	0	1650
1	0	1	24	640	0	1	4	9	0	1	0	1	0	1	0	0	0	1	1	0	1	0	0	1	1	0	0	29	0	0	0	2	0	1	15	0	1	150	21	25	1	1	1	1	1	43	150	1	935
1	0	1	30	1470	1	1	3	5	1	0	0	0	0	0	0	0	1	0	0	0	0	0	1	0	0	0	0	39	0	0	0	2	0	1	48	1	1	7	21	100	1	1	0	0	0	3	36	1	2060
1	0	1	28	1150	1	0	7	8	0	0	0	0	0	0	0	0	0	0	0	0	0	0	1	0	0	0	0	32	0	0	0	1	1	1	0	0	1	4	21	21	1	0	0	0	0	0	39	0	1360
1	0	1	28	990	1	0	6	9	0	0	0	0	0	1	0	0	0	1	0	0	0	0	1	0	0	0	0	32	0	0	0	1	1	0	0	0	1	3	21	21	1	1	1	0	0	3	39	1	1275
1	0	1	33	1490	0	0	6	8	0	1	0	0	0	0	0	0	0	1	0	0	0	0	0	0	0	0	0	39	0	0	0	2	0	1	48	1	1	72	21	25	1	1	0	1	1	8	93	0	2235
1	1	1	31	1420	0	0	7	8	0	0	0	0	0	1	0	0	0	0	0	0	0	0	0	1	0	0	0	29	0	1	0	2	0	1	0	0	1	7	21	40	1	1	0	0	0	4	32	1	1820
1	1	1	27	1280	0	0	8	8	0	0	0	0	0	1	0	0	0	0	0	0	0	0	0	0	0	0	0	31	0	0	0	1	0	0	2	0	1	17	21	21	1	0	0	0	0	0	50	0	1580
1	1	1	30	1050	0	0	8	10	0	1	0	1	0	1	0	0	0	1	0	0	0	0	0	1	0	0	0	26	0	1	0	2	0	1	0	0	1	25	25	40	1	1	0	1	1	3	59	1	1430
1	1	1	27	730	1	1	2	4	0	1	1	0	0	1	0	0	0	1	1	0	1	1	0	1	1	0	0	33	0	1	0	2	0	1	0	0	1	45	21	29	1	1	1	1	1	23	96	1	950
1	1	1	30	720	1	0	8	9	0	1	0	1	0	0	0	0	0	1	0	0	1	1	1	1	0	0	0	36	0	0	0	2	0	1	0	0	1	63	21	40	1	1	1	0	1	16	71	0	1200
1	1	1	31	1060	0	0	9	10	0	0	0	0	0	0	0	0	0	0	0	0	0	0	0	0	0	0	0	31	0	1	0	2	0	1	0	0	1	3	21	21	1	0	0	0	0	0	42	0	1660
1	1	1	25	740	1	1	9	9	0	0	0	0	0	1	0	0	0	1	1	0	1	1	0	0	0	0	0	38	0	0	0	2	0	1	91	1	1	28	21	21	1	1	0	0	0	3	91	1	2270
1	0	2	30	970	1	0	9	10	0	0	0	0	0	0	0	0	0	1	1	0	0	0	0	1	0	0	0	36	0	0	0	1	0	1	0	0	1	10	21	21	1	0	0	0	0	0	48	0	1410
1	0	1	26	995	1	1	2	8	1	0	0	0	0	1	0	0	1	0	0	0	0	0	1	0	0	0	0	35	0	0	0	2	0	0	72	1	1	6	21	30	1	1	1	0	0	5	61	1	1060
1	0	2	32	1335	1	0	4	8	0	0	0	0	0	0	0	0	0	1	0	0	0	0	0	0	0	0	0	26	0	1	0	2	0	1	0	0	1	2	21	30	1	0	0	0	0	0	26	0	1650
1	1	1	29	1000	1	0	8	9	0	1	1	0	0	0	0	0	0	0	0	0	1	0	0	1	1	0	0	36	0	1	1	2	0	1	0	0	1	57	21	21	1	1	1	1	1	13	81	0	1575
1	1	1	31	1420	0	0	9	10	0	0	0	1	0	1	0	0	0	0	0	0	0	0	1	0	0	0	0	39	0	1	0	2	0	1	0	0	1	10	21	45	1	1	0	0	0	1	47	1	1940
1	0	2	31	890	0	0	7	9	0	0	1	0	0	0	0	0	0	1	0	0	1	0	0	0	0	0	0	26	0	1	0	1	0	1	0	0	1	22	21	21	1	0	0	1	0	0	69	0	1560
1	1	1	29	620	0	0	9	10	0	1	1	0	0	1	1	1	0	1	1	0	1	0	0	1	0	0	0	37	0	1	0	2	0	1	0	0	1	51	21	40	1	1	1	0	1	10	106	1	780
1	0	1	28	1090	1	1	5	7	0	0	0	1	0	1	0	0	0	1	0	0	1	0	0	1	0	0	0	37	0	0	0	1	0	0	168	1	1	13	21	25	1	1	1	1	0	3	73	1	1450
1	0	1	25	730	0	1	4	5	0	0	1	0	0	1	0	1	0	1	0	0	1	1	0	1	0	0	0	29	0	0	0	2	0	1	0	0	1	80	21	25	1	1	1	1	1	29	113	1	1055
1	1	1	30	1300	0	0	7	9	0	0	0	0	0	0	0	0	0	0	0	0	0	0	1	0	0	0	0	29	1	0	0	2	1	0	48	0	1	1	21	21	1	0	0	0	0	0	41	0	1300
1	0	2	25	930	1	1	5	8	0	0	1	0	0	1	0	0	0	1	1	0	1	1	0	1	0	0	0	30	0	0	0	2	0	0	0	1	1	90	21	21	1	1	0	0	1	15	123	1	985
1	1	1	26	690	1	1	4	5	0	0	0	1	0	1	1	0	0	1	1	0	1	1	0	0	0	0	0	35	0	0	0	2	0	1	336	0	1	112	21	30	1	1	1	1	1	30	158	1	895
1	1	1	32	1330	0	0	7	8	0	0	0	0	0	1	0	0	0	0	0	0	0	0	0	0	0	0	0	39	0	0	0	1	1	1	0	0	1	3	21	40	1	1	1	0	0	3	41	1	1800
1	0	1	29	1100	1	1	1	3	1	1	0	0	0	1	0	0	0	1	0	0	1	1	1	0	0	0	0	34	0	0	0	2	0	1	0	0	1	7	50	100	1	1	1	1	1	1	64	1	1750
1	0	1	30	1340	0	1	8	9	0	1	0	0	0	1	0	0	1	0	1	0	0	1	0	0	0	0	0	28	1	0	1	2	1	1	0	1	1	27	25	40	1	1	0	1	1	8	46	1	1950
1	1	1	26	916	1	1	6	8	0	0	0	0	0	1	0	0	0	1	1	0	1	1	0	1	1	0	0	37	0	0	0	1	1	1	48	1	1	3	21	30	1	1	0	0	0	18	72	1	1380
1	1	1	26	706	1	1	6	8	0	0	1	0	0	1	0	0	0	1	1	0	1	1	0	1	1	0	0	37	0	0	0	1	1	1	0	1	1	96	21	30	1	1	1	1	0	1	72	1	1120
1	0	1	30	1270	0	0	1	6	0	0	0	1	0	0	0	0	1	1	0	0	0	0	0	1	0	0	0	29	0	0	0	2	0	0	48	1	1	15	21	30	1	0	0	0	0	0	43	0	1670
1	0	1	27	1000	0	0	8	9	0	0	0	0	0	1	0	0	0	1	0	0	0	0	0	0	0	0	0	30	0	0	0	1	0	1	4	0	1	19	21	30	1	1	0	1	0	1	54	1	1360
1	0	1	31	1310	0	0	7	10	0	0	0	0	0	1	0	0	0	0	0	0	0	0	1	0	0	0	0	23	0	1	0	2	0	1	0	0	1	21	21	40	1	0	0	0	0	0	27	0	1900
1	0	1	31	1100	1	0	2	6	0	0	0	1	0	1	0	0	0	1	0	0	0	0	0	0	0	0	0	25	0	1	0	2	0	1	0	0	1	28	21	40	1	0	0	1	0	0	54	1	1820
1	0	1	29	1500	0	0	7	8	0	0	0	0	0	1	0	0	0	0	0	0	0	0	0	1	0	0	0	34	0	0	0	2	0	1	48	0	1	11	21	50	1	1	0	0	0	7	39	1	1960
1	0	1	26	440	1	1	6	9	0	1	1	1	0	1	0	0	0	1	1	0	1	1	0	1	1	1	1	31	0	1	0	1	0	1	0	0	1	105	21	30	1	1	1	1	1	23	131	1	760
1	0	1	29	1132	1	0	8	9	0	0	0	0	0	0	0	0	0	0	0	0	1	1	1	0	0	0	0	34	0	0	0	2	1	1	0	0	1	1	21	25	1	0	0	0	0	0	57	0	1510
1	0	1	29	1180	1	0	8	9	0	0	0	0	0	1	0	0	0	0	0	0	0	0	0	1	0	0	0	34	0	0	0	2	1	1	0	0	1	2	21	21	1	1	0	0	0	7	57	1	1470
1	1	1	31	1040	0	0	7	8	0	0	0	0	0	1	0	0	0	0	0	0	0	0	1	0	0	0	0	36	1	0	0	1	1	1	0	1	1	2	21	21	1	0	0	0	0	0	48	0	1450
1	1	1	35	1180	1	0	9	10	0	0	0	0	0	1	0	0	0	0	0	0	0	0	0	0	0	0	0	38	0	0	0	2	1	1	0	0	0	0	21	21	0	0	0	0	0	0	26	0	1660
1	0	1	24	800	1	1	7	8	0	1	1	1	0	1	0	1	1	1	1	1	1	1	1	1	1	0	0	24	0	0	0	1	0	0	5	1	1	99	21	30	1	1	1	1	1	15	101	1	955
1	1	1	28	830	1	0	5	6	0	0	1	0	0	1	0	0	1	1	0	0	1	0	0	1	0	0	0	29	0	1	0	2	0	1	0	0	1	55	21	21	1	1	0	1	0	21	80	1	1250
1	0	1	35	1410	0	0	9	10	0	0	0	0	0	1	0	0	0	1	0	0	0	0	0	0	0	0	0	40	0	0	1	2	1	1	0	0	0	0	21	21	0	0	0	0	0	0	22	0	1910
1	0	1	31	1320	1	0	4	9	0	0	0	0	0	1	0	0	0	0	0	0	0	0	0	0	0	0	0	23	0	0	0	2	0	1	0	0	1	1	21	21	0	0	0	0	0	0	18	0	1800
1	1	1	33	1450	0	0	9	10	0	0	0	0	0	0	0	0	0	1	0	0	1	0	0	0	0	0	0	27	0	0	0	2	1	1	0	0	1	1	21	21	0	1	0	0	0	2	43	0	2200
1	0	1	33	1370	0	0	9	10	0	0	0	0	0	1	0	0	0	1	0	0	0	0	0	0	0	0	0	31	0	0	0	2	1	1	0	0	0	0	21	21	0	0	0	0	0	0	34	0	2300
1	1	1	33	1150	0	0	8	9	0	0	0	0	0	1	0	0	1	1	0	0	0	1	0	0	0	0	0	36	0	0	0	2	0	1	0	0	1	4	21	35	0	0	0	0	0	0	34	0	1840
1	1	1	33	1260	1	0	6	9	0	0	0	0	0	1	0	0	0	0	0	0	0	0	0	1	1	0	0	46	1	0	0	2	1	1	48	0	1	19	21	30	1	0	0	0	0	0	115	0	1540
1	0	1	29	1770	1	0	9	10	0	0	0	0	0	1	0	0	0	0	1	0	0	0	0	0	0	0	0	27	0	0	0	2	0	0	16	0	1	4	21	25	1	0	0	0	0	0	32	0	2180
1	1	1	31	1660	1	0	7	9	0	0	0	0	0	1	0	0	0	0	0	0	0	0	1	0	0	0	0	31	0	0	0	2	1	0	24	1	1	1	21	30	0	0	0	0	0	0	35	0	2060
1	1	1	31	1670	1	0	9	10	0	0	0	0	0	0	0	0	0	0	1	1	0	0	1	0	0	0	0	38	0	0	0	0	0	1	0	0	1	6	21	30	1	0	0	1	0	0	30	0	2340
1	1	1	31	1780	0	0	9	10	0	0	0	0	0	0	0	0	0	0	0	0	0	0	1	0	0	0	0	36	0	0	0	1	0	0	0	0	1	1	21	21	1	0	0	0	0	0	28	0	2290
1	1	1	30	1600	1	0	6	9	1	0	0	0	0	0	0	0	1	0	0	0	1	1	0	1	0	0	0	36	0	0	0	2	0	1	0	0	1	15	21	40	1	1	1	1	0	8	31	0	2080
1	0	1	30	1800	0	0	7	8	1	0	0	1	0	1	0	0	0	0	0	0	0	0	0	0	0	0	0	39	0	1	1	2	0	0	24	1	1	1	21	21	0	0	0	0	0	0	41	0	2360
1	0	1	30	1700	1	0	7	9	0	0	0	0	0	1	0	0	0	0	0	0	0	0	0	0	0	0	0	33	0	0	1	2	0	1	408	1	1	10	21	100	1	1	0	1	1	7	37	1	2310
2	0	1	32	1330	0	0	6	9	0	0	0	0	0	0	0	0	0	0	0	0	0	0	0	0	0	0	0	42	0	0	0	1	1	1	18	0	1	1	21	25	1	0	0	0	0	0	34	0	1690
2	1	1	33	1300	0	0	9	10	0	0	0	0	0	0	0	0	0	0	0	0	0	0	0	0	0	0	0	28	0	1	0	2	0	0	0	0	1	1	21	21	1	0	0	0	0	0	32	0	1790
2	1	1	28	1100	1	1	5	10	0	0	0	0	0	1	0	0	0	0	0	0	1	0	1	0	0	0	0	38	1	0	1	2	1	1	0	1	1	3	21	45	1	0	0	0	0	0	57	1	1420
2	0	1	30	1499	0	0	8	9	0	0	0	0	0	0	0	0	1	0	1	0	0	0	0	0	0	0	0	35	1	0	0	2	1	1	168	1	1	4	21	21	1	0	0	0	0	0	34	0	2010
2	1	1	30	1440	0	0	9	10	0	0	0	0	0	1	0	0	1	0	0	0	0	0	1	1	0	0	0	35	1	0	0	2	1	1	168	1	1	7	21	40	1	0	1	0	0	7	34	1	1960
2	1	2	28	1000	1	1	4	9	1	0	0	0	0	1	0	0	0	1	1	0	1	0	0	0	0	0	0	37	0	1	0	2	0	1	0	0	1	33	21	30	1	1	0	1	0	1	54	1	1500
2	1	1	30	1450	0	0	9	10	0	0	0	0	0	0	0	0	0	0	0	0	0	0	0	0	0	0	0	34	0	0	0	2	1	1	72	1	1	2	21	21	1	0	0	0	0	0	37	0	1800
2	0	1	34	1500	1	0	6	8	0	0	0	0	0	0	0	0	0	0	0	0	0	0	0	0	0	0	0	18	0	0	0	2	0	0	0	0	1	1	21	21	1	0	0	0	0	0	10	0	2530
2	1	1	31	1420	0	0	9	10	0	1	0	0	0	1	0	0	0	1	0	0	0	0	0	0	0	0	0	30	0	1	0	2	0	1	0	0	1	45	21	57	1	1	1	1	1	5	43	1	1900
2	1	1	28	930	1	1	9	10	1	1	0	0	0	0	0	0	0	0	0	0	0	0	0	0	0	0	0	29	0	1	0	2	0	1	0	0	1	2	21	30	1	1	0	0	0	16	54	1	1330
2	0	1	31	1240	1	0	5	8	0	0	0	0	0	1	0	0	0	0	0	0	0	0	0	0	0	0	0	43	1	1	0	2	1	1	0	0	1	4	21	21	1	0	0	0	0	0	38	0	1540
2	0	1	31	1070	1	0	3	6	0	0	0	0	0	0	0	0	0	1	1	0	0	0	0	0	0	0	0	43	1	1	0	2	1	1	0	0	1	4	21	21	1	0	0	0	0	0	38	0	1540
2	0	1	30	1320	1	1	7	9	0	1	0	0	0	1	0	0	0	1	0	0	1	0	0	1	0	0	0	24	0	1	0	1	0	1	0	0	1	50	21	50	1	1	1	1	1	18	78	1	1850
2	0	2	30	1260	1	0	5	8	1	0	0	0	0	1	0	0	0	0	0	0	0	0	0	0	0	0	0	33	0	1	0	2	0	1	0	0	1	3	21	30	1	0	0	0	0	0	36	0	1720
2	0	1	32	1130	0	0	9	10	0	0	0	0	0	0	0	0	0	0	0	0	0	0	0	0	0	0	0	36	1	1	0	2	0	0	0	1	0	0	21	21	0	0	0	0	0	0	36	0	1620
2	1	1	30	1200	1	0	6	8	1	0	0	0	0	0	0	0	0	1	1	0	1	0	0	1	0	0	0	23	0	1	0	2	0	1	0	0	1	7	21	30	1	0	0	1	0	0	50	1	1770
2	0	1	29	1160	1	1	7	9	0	0	0	0	0	0	0	0	0	0	0	0	0	0	0	0	0	0	0	35	0	1	0	2	0	1	0	0	1	12	21	25	1	1	0	1	0	4	43	1	1710
2	1	2	26	885	1	1	3	6	0	0	1	1	0	1	0	0	1	0	1	0	1	1	0	1	0	0	0	30	0	0	0	0	0	1	0	0	1	110	30	60	1	1	1	1	0	11	113	1	1170
2	1	1	30	1270	0	0	8	9	0	0	0	0	0	0	0	0	0	0	0	0	0	0	1	0	0	0	0	29	0	0	0	2	0	0	1	0	1	1	21	30	1	0	0	0	0	0	38	0	1800
2	0	1	28	1060	1	1	5	6	0	0	0	0	0	0	0	0	0	1	0	0	1	1	0	0	0	0	0	43	0	0	0	2	0	1	192	1	1	50	21	60	1	1	1	1	0	4	65	1	1320
2	0	1	29	1240	1	0	8	9	0	0	0	0	0	0	0	0	0	0	1	1	0	0	1	1	0	0	0	43	0	0	0	0	0	0	0	0	1	37	21	60	1	1	0	1	1	17	59	1	1710
2	0	1	27	1000	0	1	0	4	0	1	0	0	0	0	0	0	0	1	0	0	1	0	0	1	0	0	0	25	0	0	0	0	1	1	0	1	1	35	40	100	1	1	1	1	1	6	67	1	1440
2	1	1	34	1470	1	0	6	8	0	0	0	0	0	0	0	0	0	0	0	0	0	0	1	0	0	0	0	41	1	0	0	2	1	1	0	0	1	1	21	40	1	0	0	0	0	0	28	0	2050
2	0	1	27	460	0	1	4	7	0	1	0	1	0	0	0	0	0	1	0	0	1	0	0	0	0	0	0	35	0	0	0	2	0	0	0	0	1	100	21	25	1	1	0	1	1	9	100	1	890
2	1	1	33	1400	0	0	5	8	0	0	0	0	0	0	0	0	0	1	0	0	0	0	0	1	0	0	0	28	0	0	0	0	1	1	0	1	1	14	25	40	1	0	0	1	0	0	34	1	1860
2	0	1	31	1300	0	0	9	10	0	0	0	1	0	0	0	0	0	1	0	0	1	1	0	0	0	0	0	35	0	0	1	2	0	1	0	0	1	7	21	21	0	0	0	0	0	0	74	0	1840
2	1	2	26	880	1	1	6	9	0	0	0	0	0	1	0	0	0	1	0	0	1	0	0	1	0	0	0	35	0	0	0	2	0	1	0	0	1	51	29	21	1	1	1	1	0	5	107	1	1355
2	1	1	25	700	0	0	7	10	0	1	0	1	0	0	0	0	0	0	0	0	1	1	0	1	1	0	0	32	0	0	0	1	1	1	0	1	1	77	21	21	1	1	0	0	1	10	104	1	880
2	1	1	28	990	0	0	9	10	0	0	0	0	0	0	0	0	0	1	0	0	1	1	1	0	0	0	0	30	1	0	0	2	0	1	72	0	1	11	21	21	1	0	0	0	0	0	55	0	1440
2	0	1	32	1440	0	0	8	9	0	0	0	0	0	0	0	0	0	0	0	0	0	0	1	0	0	0	0	31	0	1	0	2	1	1	0	0	1	1	21	40	1	0	0	0	0	0	23	0	1940
2	1	1	30	1080	0	0	5	9	0	0	0	0	0	0	0	0	0	0	0	0	0	1	1	0	0	0	0	40	0	1	0	1	0	1	0	0	1	3	24	30	1	0	0	0	0	0	49	1	1520
2	0	1	25	900	1	1	8	8	0	1	1	1	1	0	0	0	0	1	1	0	1	0	0	1	1	0	0	32	1	0	0	1	1	1	0	1	1	113	21	35	1	1	1	1	1	20	114	1	1090
2	1	2	27	1150	1	0	7	8	0	0	0	0	0	1	0	0	0	0	1	0	1	0	0	0	0	0	0	28	0	1	0	1	0	1	0	0	1	10	21	35	1	0	0	1	0	0	74	1	1640
2	0	1	29	836	1	0	3	8	0	0	0	0	0	1	0	0	0	0	0	0	0	0	0	1	0	0	0	28	0	1	0	2	0	1	0	0	1	6	25	40	1	0	0	0	0	0	68	1	1210
2	1	1	33	1076	1	0	8	8	0	0	0	0	0	0	0	0	0	1	0	0	1	0	0	0	0	0	0	30	0	0	0	2	0	1	0	0	0	0	21	21	1	0	0	0	0	0	50	0	1850
2	0	1	29	1176	1	1	4	6	0	0	0	0	0	0	0	0	0	1	0	0	0	0	0	1	0	0	0	37	0	0	0	0	0	0	0	0	1	37	21	50	1	1	0	1	0	14	49	1	1650
2	1	1	29	934	1	1	7	8	1	0	1	1	0	0	0	0	0	1	0	0	1	1	0	0	0	0	0	33	0	1	0	1	0	1	0	0	1	49	25	30	1	1	0	1	0	1	62	1	1200
2	0	1	25	800	1	1	7	9	0	1	1	0	0	1	0	0	0	1	0	0	1	0	1	1	1	0	0	43	0	0	0	2	0	0	0	1	1	96	21	30	1	1	1	0	1	25	96	1	1035
2	0	1	27	970	1	1	3	7	0	0	1	1	0	0	0	0	0	1	0	0	1	1	0	0	0	0	0	40	0	1	0	1	0	1	0	0	1	55	25	30	1	1	1	1	0	2	96	1	1235
2	0	1	29	1040	0	0	9	9	0	1	1	1	1	0	0	0	1	1	0	0	1	0	0	0	0	1	1	39	0	0	0	0	1	1	0	0	1	93	30	100	1	1	1	1	1	22	115	0	1640
2	1	1	31	1435	1	1	3	5	0	0	0	0	0	0	0	0	0	1	1	0	1	0	0	0	0	0	0	34	0	1	0	2	0	1	0	0	1	21	21	21	1	1	0	0	0	7	42	1	1780
2	1	1	26	640	1	1	4	7	0	0	0	0	0	0	0	0	0	1	1	0	1	1	0	1	0	1	1	21	0	1	0	1	0	1	0	0	1	55	23	25	1	1	1	1	0	28	125	1	740
2	1	1	27	1000	0	0	7	9	0	0	1	0	0	1	0	0	0	0	0	0	1	0	0	0	0	1	0	32	1	0	0	2	1	0	280	1	1	34	21	40	1	0	0	1	0	0	63	0	1450
2	0	1	32	1180	1	1	7	8	0	0	0	1	0	0	0	0	0	0	0	0	0	0	0	0	0	0	0	38	0	0	0	2	0	1	1968	0	1	10	21	21	1	0	0	0	0	0	30	1	1690
2	0	1	30	1360	1	0	7	9	0	0	0	0	0	0	0	0	0	0	1	0	0	0	0	0	0	0	0	34	0	0	1	2	0	0	3	0	1	6	21	30	1	0	0	0	0	0	33	0	1990
2	0	1	26	630	1	0	7	9	0	0	0	0	0	0	0	0	0	1	0	0	1	1	0	1	0	0	0	30	0	1	0	2	0	1	0	0	1	45	30	80	1	0	0	1	0	0	86	1	1090
2	1	1	29	1430	0	0	6	8	0	0	0	0	0	0	0	0	0	0	1	0	0	0	1	0	0	0	0	30	0	0	0	2	0	1	14	0	1	9	21	21	1	0	0	1	0	0	37	0	1890
2	1	2	27	875	1	1	4	7	0	0	1	0	0	1	0	0	0	0	1	0	0	0	0	0	0	0	0	21	0	0	0	2	0	1	168	1	1	43	21	40	1	1	0	1	0	11	52	1	1095
2	1	1	26	810	1	1	3	6	1	1	0	0	0	1	1	1	0	1	0	0	1	1	1	0	0	0	0	29	0	0	0	2	0	1	0	0	1	101	21	50	1	1	1	1	1	18	101	1	940
2	1	1	27	850	1	1	5	8	0	0	0	0	0	0	0	0	0	1	0	0	1	0	0	1	1	1	0	28	0	0	0	1	0	0	0	1	1	61	21	21	1	1	0	0	1	9	95	1	985
2	0	1	27	700	1	1	7	10	1	0	1	1	0	0	0	0	0	1	1	0	1	1	0	1	0	0	0	36	0	1	0	2	0	1	0	0	1	63	21	30	1	1	0	1	1	5	89	1	1030
2	0	1	32	1240	0	0	8	10	0	0	0	0	0	0	0	0	0	0	0	0	0	0	1	0	0	0	0	21	0	1	0	2	0	1	0	0	1	3	21	21	1	0	0	0	0	0	35	0	2120
2	0	1	25	815	1	1	6	7	0	0	1	1	0	0	0	0	0	1	0	0	1	0	0	0	0	0	0	40	0	0	0	2	0	1	168	0	1	90	21	40	1	1	1	0	0	21	91	1	980
2	0	1	27	1110	1	1	4	7	0	0	1	0	0	0	0	0	1	0	0	0	1	0	0	0	0	1	0	32	1	0	0	2	1	1	25	1	1	50	21	100	1	1	0	1	0	15	63	1	1460
2	0	1	30	1200	0	0	9	9	0	1	0	0	0	1	0	0	0	0	0	0	0	0	1	0	0	0	0	32	0	0	0	2	1	1	0	0	1	1	21	35	1	1	0	0	0	5	36	1	1900
2	1	1	30	1455	1	0	6	8	0	0	0	0	0	0	0	0	0	0	0	0	0	0	0	1	0	0	0	32	1	0	0	1	1	1	0	1	1	1	21	50	1	1	0	0	1	3	34	1	1800
2	0	1	27	1050	1	0	7	9	0	0	0	1	0	0	0	0	0	0	1	0	1	1	0	0	0	0	0	42	1	0	0	2	0	1	8	0	1	17	21	40	1	0	0	0	0	0	67	0	1310
2	0	2	29	1100	0	0	9	10	0	0	0	0	0	1	0	0	0	1	0	1	0	0	0	0	0	1	0	34	0	1	0	2	0	1	0	0	1	10	21	60	1	1	0	0	1	4	63	1	1240
2	0	1	31	1380	0	0	9	9	0	0	0	0	0	0	0	0	0	0	0	0	0	0	0	0	0	0	0	31	0	1	0	2	1	1	63	0	1	1	21	21	1	0	0	0	0	0	26	0	2100
2	0	1	31	1260	0	0	9	10	0	0	0	0	0	0	0	0	0	0	0	0	0	0	1	0	0	0	0	31	1	1	0	2	1	1	24	1	1	4	21	21	1	0	0	0	0	0	26	0	2000
2	0	1	31	1470	0	1	1	5	0	0	0	0	0	0	0	0	0	1	0	0	0	0	0	0	0	0	0	26	0	0	0	2	0	0	0	0	1	8	21	30	1	1	0	0	0	1	26	1	2160
2	1	1	30	1220	1	0	6	9	0	0	0	0	0	0	0	0	0	0	0	0	1	1	0	0	0	0	0	40	0	0	1	1	1	1	8	1	1	2	21	25	1	0	0	0	0	0	46	0	1765
2	1	2	27	620	1	1	5	7	0	1	1	1	0	0	0	0	0	1	1	0	1	0	0	0	0	0	0	25	0	1	0	2	1	1	0	0	1	79	21	40	1	1	1	0	1	23	79	1	1300
2	0	1	29	990	1	1	6	8	1	0	0	0	0	0	0	0	0	1	0	0	0	0	0	0	0	0	0	40	0	1	0	2	0	1	0	0	1	21	21	50	1	1	0	1	0	12	55	1	1410
2	1	1	30	1070	0	0	8	9	0	0	0	1	0	0	0	0	0	1	0	0	0	0	0	0	0	0	0	36	0	1	0	2	0	1	0	0	1	4	21	30	1	0	0	0	0	0	41	0	1540
2	0	1	29	880	1	1	5	8	0	0	1	0	0	0	0	0	0	1	0	0	1	0	0	1	0	0	0	31	0	1	0	2	0	1	0	0	1	36	30	21	1	1	0	1	0	1	59	1	1200
2	0	1	25	720	0	0	8	9	0	0	0	1	0	1	0	0	0	0	0	0	1	1	0	0	0	0	0	39	0	0	0	2	0	0	48	0	1	64	21	30	1	1	0	0	0	23	87	1	890
2	1	1	28	1260	0	0	9	10	0	0	0	0	0	0	0	0	0	0	0	0	0	0	0	0	0	0	0	33	0	0	0	2	0	0	20	1	1	3	21	25	1	0	0	0	0	0	52	0	1600
2	1	1	27	860	1	1	2	5	0	0	0	1	0	0	0	0	0	0	0	0	1	1	1	1	0	0	0	30	0	0	0	2	0	0	0	1	1	5	21	50	1	1	1	0	0	4	63	1	1285
2	0	1	32	1499	0	0	8	10	0	0	0	0	0	0	0	0	0	1	0	0	0	0	1	0	0	0	0	38	0	1	0	2	0	1	0	0	1	12	21	21	1	0	0	0	0	0	25	0	2060
2	0	1	30	1180	0	0	6	9	0	0	0	0	0	0	0	0	0	0	0	0	0	0	0	0	0	0	0	40	0	0	1	1	1	1	0	0	1	7	21	21	1	0	0	0	0	0	46	0	1500
2	0	1	28	1150	0	1	4	7	0	0	0	0	0	0	0	0	0	1	0	0	0	0	0	0	0	0	0	35	0	0	0	1	0	1	0	0	1	5	21	30	1	1	0	0	0	4	55	0	1340
2	1	1	34	1432	1	0	1	7	0	0	0	0	0	0	0	0	0	0	0	0	0	0	0	0	0	0	0	33	0	1	0	2	1	1	0	0	1	3	21	21	1	0	0	0	0	0	26	0	1490
2	0	2	31	1670	0	0	9	9	0	0	0	0	0	0	0	0	0	0	0	0	0	0	1	0	0	0	0	37	0	0	0	2	0	0	48	0	1	2	21	40	1	0	0	0	0	0	28	0	2020
2	0	2	27	1200	1	1	5	9	0	0	1	0	0	0	0	0	0	0	0	0	1	0	0	0	0	1	1	25	0	1	0	2	1	1	0	0	1	22	21	40	1	1	0	0	0	7	96	1	1445
2	0	1	26	1000	1	1	0	3	0	1	0	1	0	0	0	0	0	1	0	0	1	0	0	1	0	0	0	40	0	0	0	1	1	1	7	0	1	45	21	100	1	1	1	1	1	5	74	1	1150
2	1	1	31	1410	0	0	8	8	0	0	0	0	0	0	0	0	0	0	0	0	0	0	0	0	0	0	0	30	0	1	0	2	0	1	0	0	1	3	21	40	1	0	0	0	0	0	32	0	2020
2	0	1	26	850	1	0	7	9	0	1	0	0	0	0	0	1	0	1	1	0	1	0	0	1	0	0	0	24	0	0	0	2	1	1	0	0	1	55	35	21	1	1	1	1	1	18	82	1	1170
2	1	2	27	720	1	1	3	6	0	1	1	0	0	0	0	1	0	1	0	0	1	1	0	0	0	0	0	33	0	0	0	2	1	1	0	0	1	62	21	40	1	1	1	0	1	5	93	0	822
2	0	1	26	760	1	1	7	8	0	1	1	0	0	1	0	0	1	1	1	0	1	0	0	1	0	0	0	25	0	0	0	2	1	1	0	0	1	81	21	30	1	1	1	1	1	36	82	1	1200
2	0	1	28	860	0	0	9	10	0	0	0	0	0	0	0	0	0	0	0	0	0	0	0	1	0	0	0	27	0	1	0	1	0	1	0	0	1	12	21	40	1	0	0	0	0	0	58	1	1160
2	0	1	28	500	1	0	7	9	0	0	0	1	0	0	1	0	0	1	1	0	1	1	0	0	0	0	0	29	1	0	0	2	0	1	0	0	1	50	21	30	1	1	0	1	0	2	99	0	975
2	0	2	24	850	1	1	5	7	1	1	1	1	0	1	0	0	0	1	1	0	1	1	1	1	0	0	0	32	0	0	0	2	0	0	0	0	1	100	21	30	1	1	1	0	1	29	113	1	1295
2	1	1	28	1310	1	1	0	6	0	0	0	0	0	1	0	0	1	0	1	0	1	0	0	0	0	0	0	32	0	0	0	2	0	1	120	1	1	6	21	40	1	0	0	1	0	0	48	0	1630
2	1	1	30	886	1	0	5	9	0	0	0	0	0	0	1	0	0	1	0	0	1	1	0	0	0	0	0	34	0	0	0	1	0	1	0	0	1	24	21	30	1	0	0	1	0	0	51	0	1430
2	0	1	34	1410	0	0	8	10	0	0	0	0	0	0	0	0	0	0	0	0	0	0	1	0	0	0	0	43	0	0	0	2	1	1	0	0	1	1	21	21	0	0	0	0	0	0	18	0	1840
2	1	1	28	824	1	1	4	8	0	0	0	0	0	1	0	0	0	0	0	0	0	0	1	0	0	0	0	35	0	0	0	2	0	1	264	1	1	1	21	40	1	1	0	0	0	5	59	1	1210
2	0	1	34	1470	0	0	9	10	0	0	0	0	0	0	0	0	0	1	0	0	0	0	0	0	0	0	0	34	1	0	0	2	0	1	0	0	1	1	21	21	0	0	0	0	0	0	17	0	1860
2	1	1	30	840	1	0	2	8	0	0	0	1	0	0	0	0	0	0	0	0	0	0	0	0	0	0	0	35	0	0	0	2	1	1	0	0	1	2	21	21	1	0	0	0	0	0	52	0	1270
2	0	1	27	1265	1	0	9	9	0	1	0	0	0	0	1	1	0	1	0	1	1	1	1	0	0	1	1	28	0	0	0	1	0	1	72	1	1	50	30	40	1	1	0	1	1	28	110	1	1990
2	1	1	33	1290	1	0	8	9	0	0	0	0	0	0	0	0	0	0	1	0	0	0	1	0	0	0	0	30	0	0	0	0	0	1	0	0	1	2	21	21	1	0	0	0	0	0	34	0	1900
2	1	2	30	1250	1	1	5	7	0	0	0	0	0	0	0	0	0	0	0	0	0	0	0	0	0	0	0	24	0	0	0	2	0	1	0	1	1	11	30	90	0	1	0	0	1	7	48	1	1710
2	0	2	26	800	0	1	7	9	0	0	1	0	0	1	0	0	0	0	1	0	1	1	0	0	0	0	0	33	0	0	0	2	1	1	3	0	1	48	21	21	1	1	1	1	0	1	85	1	1390
2	0	1	28	640	0	0	6	9	0	0	0	0	0	0	0	0	0	0	1	0	1	0	0	0	0	0	0	38	0	0	0	2	0	1	0	0	1	10	21	21	0	0	0	0	0	0	70	0	1200
2	0	1	31	900	1	0	2	8	0	0	0	0	0	0	0	0	0	1	0	0	1	0	0	0	0	0	0	49	0	0	1	2	0	1	0	0	1	13	21	50	1	0	0	1	0	0	40	0	1600
2	1	1	25	970	1	1	4	7	1	1	1	1	0	1	0	0	0	1	1	0	1	1	1	1	1	0	0	32	0	0	0	1	0	0	0	0	1	60	21	100	1	1	1	1	1	22	60	1	1260
2	1	2	30	1200	0	0	7	9	0	0	0	0	0	0	0	0	0	1	0	0	0	0	0	0	0	0	0	35	0	1	1	1	0	1	0	0	1	12	21	25	1	0	0	0	0	0	40	0	1720
2	1	1	30	1200	0	0	9	10	0	0	0	1	0	0	0	0	0	0	0	0	0	0	0	0	0	0	0	35	0	1	0	2	0	1	0	0	1	3	21	21	1	0	0	0	0	0	34	0	1750
2	1	1	26	800	0	1	3	5	0	0	0	1	0	1	0	0	0	1	0	0	1	1	1	1	0	0	0	33	0	0	1	1	1	1	7	0	1	63	21	25	1	1	1	1	0	1	74	1	1295
2	0	1	28	900	1	1	6	8	0	1	0	0	0	0	0	0	0	1	1	0	1	1	0	1	0	0	0	25	0	0	0	0	1	1	72	1	1	45	35	60	1	1	1	1	1	2	59	1	1330
2	1	1	32	1200	0	0	9	10	0	0	0	0	0	0	0	0	0	0	0	0	0	0	0	0	0	0	0	37	0	0	0	2	0	1	0	0	1	1	21	21	0	0	0	0	0	0	10	0	1600
2	1	1	28	610	1	0	8	9	0	1	0	0	0	0	1	0	0	1	1	0	1	0	0	1	0	0	0	27	0	1	0	2	0	1	0	0	1	24	21	21	1	0	0	1	1	0	92	0	975
2	0	1	32	1470	0	0	9	10	0	0	0	0	0	0	0	0	0	0	0	0	0	0	1	0	0	0	0	30	0	0	0	2	0	0	11	0	0	0	21	21	0	0	0	0	0	0	26	0	1740
2	1	1	35	1460	1	0	7	9	0	0	0	0	0	0	0	0	0	0	0	0	0	0	0	0	0	0	0	42	0	0	0	0	1	1	0	0	1	1	21	21	1	0	0	0	0	0	26	0	1980
2	0	1	29	1510	0	0	7	9	0	0	0	0	0	1	0	0	0	0	0	0	0	0	0	1	0	0	0	32	1	0	0	0	0	1	0	0	1	1	21	40	1	0	0	0	0	0	41	0	1900
2	0	1	29	1560	0	0	7	8	0	0	0	0	0	0	0	0	1	0	0	0	0	0	1	0	0	0	0	35	0	0	0	2	0	1	0	1	1	3	21	30	1	0	0	0	0	0	49	0	2160
2	1	1	30	1640	1	0	5	9	1	0	0	0	0	1	0	0	0	0	0	0	0	0	1	0	0	0	0	39	0	1	0	1	0	1	0	0	1	7	21	21	1	0	0	0	0	0	30	0	2300
2	0	1	31	1620	0	0	9	10	0	0	0	0	1	0	0	0	0	0	0	0	0	0	1	0	0	0	0	32	0	0	0	2	1	1	0	0	1	17	21	21	1	0	0	0	0	0	29	0	2200
2	0	1	30	1530	0	0	9	10	0	0	0	1	0	0	0	0	0	1	0	0	0	0	1	0	0	0	0	42	0	0	0	2	0	0	384	0	1	10	21	30	1	0	0	0	0	0	31	0	2030
2	0	1	30	1600	0	0	9	10	0	0	0	0	0	0	0	0	0	0	0	0	0	0	0	0	0	0	0	32	0	0	0	1	1	1	0	0	1	4	21	30	1	0	0	0	0	0	34	0	2040
2	0	1	31	1600	0	0	9	1	0	0	0	1	0	0	0	0	0	1	0	0	0	0	1	1	0	0	0	26	0	0	0	1	0	0	8	0	1	11	21	40	1	0	0	1	1	0	29	0	2050
3	0	1	31	1140	1	0	7	9	0	0	0	0	0	0	0	0	0	1	0	0	0	0	1	0	0	0	0	42	1	1	0	2	0	1	0	0	1	3	21	30	1	0	1	0	0	3	38	0	1490
3	1	1	31	1282	0	0	7	10	0	0	0	1	1	0	0	0	0	1	0	0	0	0	0	0	0	0	0	34	0	1	0	0	0	1	0	0	1	3	21	30	1	0	0	0	0	0	44	0	1930
3	0	1	29	840	1	0	7	9	0	0	1	0	0	0	0	0	0	1	0	0	1	0	0	0	0	0	0	34	0	1	0	2	0	1	0	0	1	30	21	40	1	1	0	0	1	2	61	1	1443
3	0	1	29	914	1	0	4	8	1	0	0	0	0	0	0	0	0	1	0	0	0	0	0	0	0	0	0	30	0	1	0	2	0	1	0	0	1	10	21	25	1	0	0	0	0	0	54	0	1330
3	1	2	28	1300	1	1	4	7	1	0	0	0	0	0	0	0	0	0	0	0	0	0	1	1	0	0	0	41	0	0	1	2	0	1	200	0	1	8	21	60	1	1	0	0	1	2	48	1	1950
3	1	1	34	1480	0	0	8	9	0	0	0	0	0	0	0	0	0	0	0	0	0	0	1	0	0	0	0	18	0	0	0	2	0	0	18	0	1	1	21	21	1	0	1	0	0	2	17	0	1870
3	0	1	33	1216	0	0	9	10	0	0	0	0	0	0	0	0	0	1	0	0	0	0	1	0	0	0	0	29	0	0	0	2	0	1	0	0	1	1	21	21	0	0	0	0	0	0	28	0	2110
3	1	1	24	510	1	1	6	7	1	1	0	1	0	1	0	0	0	1	0	0	0	0	0	1	0	0	0	32	0	0	0	2	1	1	168	1	1	71	21	50	1	1	1	1	1	42	103	1	685
3	1	1	33	1380	0	0	9	10	0	0	0	0	0	0	0	0	0	0	0	0	0	0	1	0	0	0	0	30	0	1	0	2	0	1	0	0	1	1	21	21	0	0	0	0	0	0	22	0	2080
3	1	1	30	1290	0	0	8	10	0	0	0	0	0	0	0	0	0	0	0	0	0	0	1	0	0	0	0	32	1	0	0	2	1	1	13	0	1	1	21	21	0	0	0	0	0	0	46	0	1820
3	0	1	31	1500	0	0	8	9	0	0	0	0	0	0	0	0	0	0	0	0	1	0	0	0	0	0	0	36	0	0	0	2	1	1	24	1	1	2	21	21	1	0	0	0	0	0	40	0	2140
3	1	1	29	1220	1	1	1	6	0	0	0	0	0	0	0	0	0	0	0	0	0	0	0	0	0	0	0	28	0	0	1	2	0	1	264	1	1	1	21	25	1	1	1	0	0	7	54	1	1790
3	0	1	32	1360	1	0	6	8	0	0	0	0	0	0	0	0	0	0	0	0	0	0	1	0	0	0	0	36	1	0	0	2	1	1	0	1	1	31	21	21	1	0	0	0	0	0	23	0	1865
3	0	1	31	1300	1	0	7	10	0	0	1	0	0	0	0	0	0	0	0	0	0	0	1	0	0	0	0	41	0	1	0	2	0	1	0	0	1	3	21	30	1	0	0	1	0	0	50	0	1855
3	1	1	32	970	0	0	8	9	0	0	0	0	0	0	0	0	0	0	0	0	0	0	1	0	0	0	0	22	0	0	0	2	0	1	0	0	1	2	21	35	0	0	0	0	0	0	37	0	1530
3	1	1	29	1370	1	0	8	9	0	0	0	0	0	0	0	0	0	1	0	0	1	0	1	0	0	0	0	32	0	0	0	2	1	1	0	0	1	10	21	40	1	0	0	0	0	0	48	1	1720
3	1	1	31	1030	0	0	8	10	0	0	0	0	0	0	0	0	0	0	0	0	1	1	0	0	0	0	0	33	0	1	0	1	0	1	0	0	1	3	21	25	1	0	0	0	0	0	46	0	1560
3	1	1	33	1310	0	0	6	9	0	0	0	1	0	0	0	0	0	0	0	0	0	0	0	0	0	0	0	33	0	1	0	2	1	1	0	0	1	3	21	21	1	0	0	0	0	0	30	0	1820
3	0	1	26	950	1	1	7	8	0	0	1	1	0	0	0	0	0	1	1	0	1	1	0	1	1	0	0	27	0	0	0	1	0	0	0	0	1	50	21	21	1	1	1	1	1	32	76	1	1345
3	0	1	32	1390	0	0	9	10	0	0	0	0	0	0	0	0	0	0	0	0	0	0	0	0	0	0	0	41	0	0	0	1	1	1	24	1	1	2	21	21	1	0	0	0	0	0	30	0	1920
3	1	1	29	1520	0	0	9	10	0	0	0	1	0	0	0	0	0	0	1	0	0	0	0	0	0	0	0	33	0	0	1	2	0	0	0	1	1	10	21	30	1	0	0	0	0	0	48	0	2040
3	1	2	26	540	1	1	5	8	0	1	1	1	0	0	0	0	1	1	1	0	1	1	0	1	1	0	0	41	0	1	0	2	0	1	0	0	1	48	21	30	1	1	1	1	1	30	103	1	935
3	0	1	29	860	1	1	5	8	1	1	1	0	0	1	0	0	0	0	1	0	1	0	0	1	0	0	0	32	0	0	0	1	1	1	0	0	1	50	21	40	1	1	1	0	1	17	71	1	925
3	1	1	31	1430	1	0	8	9	0	0	0	0	0	0	0	0	0	0	0	0	0	0	0	0	0	0	0	28	0	0	0	2	1	1	0	1	1	1	21	30	1	0	0	0	0	0	31	0	2000
3	0	1	29	1330	1	0	7	9	0	0	0	0	0	1	0	0	0	1	0	0	1	1	1	0	0	0	0	32	1	0	0	1	1	1	0	0	1	17	21	50	1	1	0	0	0	4	48	1	2080
3	1	1	28	1230	1	0	3	7	0	0	0	0	0	1	0	0	0	0	1	0	1	0	0	0	0	0	0	24	0	0	0	2	1	1	0	1	1	3	21	30	1	0	0	0	0	0	59	0	1520
3	1	4	31	1380	0	0	8	9	0	0	0	0	0	0	0	0	1	0	0	0	0	0	1	0	0	0	0	29	0	0	0	2	1	1	0	0	1	2	21	21	1	0	0	0	0	0	36	0	1810
3	1	1	31	1450	0	0	7	9	0	0	0	0	0	0	0	0	0	0	0	0	0	0	0	0	0	0	0	36	0	0	0	2	1	1	60	0	1	2	21	21	1	0	0	0	0	0	31	0	2040
3	1	1	31	1460	0	0	7	9	0	0	0	0	0	0	0	0	0	0	0	0	0	0	1	0	0	0	0	36	1	0	0	2	1	1	60	0	1	2	21	21	1	0	0	0	0	0	31	0	2090
3	0	3	30	1390	1	0	3	6	1	0	0	0	0	0	0	0	0	0	0	0	0	0	1	0	0	0	0	28	0	0	0	2	0	0	25	1	1	2	21	25	1	0	0	0	0	0	44	0	2030
3	1	1	29	960	1	1	4	8	0	1	1	0	0	1	0	0	0	1	1	0	1	1	0	0	0	0	0	33	0	1	1	0	0	1	0	0	1	24	21	21	1	1	0	1	0	1	81	1	1195
3	1	1	30	1200	1	0	8	9	0	0	0	0	0	0	0	0	0	1	0	0	0	0	0	0	0	0	0	35	1	1	0	2	1	1	0	0	1	12	21	24	1	0	0	0	0	0	45	0	1650
3	1	1	30	1185	0	0	7	9	0	0	0	0	0	0	0	0	0	0	0	0	0	0	1	0	0	0	0	33	0	0	0	2	1	1	72	0	1	4	21	21	1	0	0	0	0	0	37	0	1770
3	1	1	29	1185	1	0	7	8	0	0	0	0	0	0	0	0	0	1	1	0	1	1	1	0	0	0	0	36	0	0	0	2	1	1	0	0	1	19	21	30	1	0	0	0	0	0	51	1	1810
3	1	1	29	1090	1	1	5	8	0	0	0	0	0	0	0	0	0	1	0	0	1	0	1	1	0	0	0	36	0	0	0	2	1	1	0	0	1	1	21	30	1	1	0	0	0	12	51	1	1510
3	1	1	28	1110	1	0	7	6	0	0	0	0	0	0	0	0	0	0	1	0	1	0	0	0	0	0	0	34	0	0	1	1	0	0	1	1	1	3	21	40	1	0	0	0	0	0	57	0	1420
3	1	1	28	1040	1	0	6	9	0	0	0	0	0	0	0	0	0	0	0	0	1	1	0	0	0	0	0	31	0	0	0	2	0	1	18	0	1	15	21	25	1	0	0	0	0	0	56	0	1460
3	1	1	33	1078	1	0	6	9	1	0	0	0	0	0	0	0	0	1	0	0	1	1	1	0	0	0	0	28	0	1	0	2	0	1	0	0	1	4	21	21	1	0	0	0	0	0	47	0	1540
3	0	1	30	1390	0	0	6	9	0	0	0	0	0	0	0	0	0	1	0	0	0	0	1	0	0	0	0	35	1	1	0	2	1	1	0	0	1	26	21	40	1	1	1	1	1	2	41	1	1860
3	1	1	28	1050	1	0	6	5	0	0	0	0	0	0	0	0	0	0	1	0	0	0	0	0	0	0	0	28	0	0	0	2	0	1	0	1	1	20	21	35	1	1	0	0	0	6	56	1	1390
3	0	1	26	850	1	1	5	8	0	0	0	0	0	0	0	0	0	1	1	0	1	1	0	1	0	0	0	36	0	0	0	2	1	1	0	1	1	90	21	60	1	1	0	0	1	6	90	1	1145
3	1	1	28	980	0	0	6	8	0	0	0	0	0	0	0	0	0	0	1	0	1	0	0	0	0	0	0	32	1	0	1	2	1	1	0	0	1	32	21	30	1	0	0	0	0	0	51	0	1300
3	1	1	31	1300	0	0	9	10	0	0	0	0	0	1	0	0	0	0	0	0	0	0	0	0	0	0	0	32	0	0	0	2	1	1	0	1	1	11	21	21	1	0	0	0	0	0	32	1	1750
3	0	1	26	1220	1	0	8	9	0	0	1	0	0	0	0	0	0	1	1	0	1	0	0	1	0	0	0	32	0	0	0	2	0	1	0	0	1	48	21	21	1	1	1	0	1	7	80	0	1415
3	0	1	30	1435	1	0	6	8	0	0	0	0	0	0	0	0	0	0	1	0	0	0	1	0	0	0	0	35	0	0	0	2	0	1	120	0	1	3	21	21	1	0	0	0	0	0	30	0	1900
3	1	1	33	1320	1	0	9	10	0	0	0	0	0	0	0	0	0	0	0	0	0	0	1	0	0	0	0	32	0	1	0	1	0	1	0	0	1	1	21	21	1	0	0	0	0	0	24	0	1960
3	1	1	29	880	0	0	7	9	0	0	0	0	0	0	0	0	0	1	0	0	1	0	0	0	0	0	0	35	0	0	0	2	0	1	0	0	1	30	21	21	0	0	0	0	0	0	49	0	1460
3	1	1	31	990	0	0	6	8	0	0	0	0	0	0	0	0	0	0	0	0	0	0	0	0	0	0	0	39	0	0	0	1	1	1	0	0	1	4	21	21	0	0	0	0	0	0	15	0	1480
3	0	1	29	1265	0	0	9	9	0	0	0	0	0	0	0	0	0	0	0	0	0	0	0	0	0	0	0	34	0	1	0	2	0	0	25	1	1	2	21	21	1	0	0	0	0	0	36	0	1830
3	0	1	29	1300	1	1	3	5	0	0	0	1	0	0	0	0	0	0	0	0	1	1	0	1	0	0	0	19	0	0	0	1	0	1	17	0	1	30	21	40	1	1	0	0	0	11	53	1	1700
3	0	1	30	1462	1	0	6	8	0	0	1	0	0	0	0	0	0	0	0	0	1	0	0	0	0	0	0	25	0	0	0	2	0	1	72	0	1	58	21	50	1	1	1	1	0	1	70	1	2010
3	0	3	29	1310	1	0	2	7	0	0	0	0	0	0	0	0	0	0	0	0	0	0	0	0	0	0	0	37	0	0	0	2	0	0	14	0	1	20	21	30	1	0	0	0	0	0	44	0	1780
3	1	1	31	1480	1	0	7	7	0	0	0	1	0	0	0	0	0	0	0	0	0	0	0	0	0	0	0	33	0	0	0	2	0	2	10	0	1	2	21	25	1	0	0	0	0	0	27	0	1910
3	1	1	26	730	1	1	5	8	1	0	0	1	0	1	0	0	0	0	0	1	1	0	0	0	0	0	0	36	0	0	0	2	1	1	672	1	1	84	35	70	0	0	0	0	0	0	90	1	960
3	1	1	28	1290	1	0	2	4	1	0	1	0	0	1	0	0	0	1	0	0	1	1	0	1	0	0	0	40	0	0	0	1	1	1	0	0	1	7	30	40	1	1	1	0	0	4	70	1	1620
3	0	1	25	720	1	1	7	8	0	1	0	0	0	1	0	0	0	1	1	0	1	1	0	1	1	0	0	39	0	1	1	2	0	1	0	0	1	110	21	40	1	1	1	1	1	32	112	1	1035
3	0	1	31	1320	1	0	6	8	0	0	0	0	0	0	0	0	0	0	0	0	0	0	1	0	0	0	0	42	1	1	0	2	0	1	0	0	1	4	21	33	1	0	0	0	0	0	30	0	1900
3	0	1	26	800	1	1	3	8	1	0	1	0	0	1	0	0	0	0	0	0	1	0	0	1	0	0	0	40	1	0	0	1	1	1	2	0	1	77	25	40	1	1	1	0	1	8	91	1	1180
3	0	1	26	750	1	0	6	9	0	1	0	1	0	0	1	1	0	1	0	0	1	0	1	1	0	0	0	40	1	0	0	1	1	1	2	1	1	84	21	60	1	1	1	0	1	16	91	1	1165
3	0	1	29	1470	1	1	1	6	0	1	0	1	0	1	0	0	1	0	0	0	1	1	0	0	0	0	0	31	0	0	0	2	0	0	97	1	1	26	40	70	1	1	0	0	1	11	72	1	1700
3	0	1	23	550	1	1	7	8	0	1	1	0	0	0	0	0	1	1	1	0	0	0	0	1	0	0	0	27	0	0	0	2	0	1	0	0	1	134	21	30	1	1	1	0	1	87	134	1	700
3	0	1	29	1250	1	0	6	8	1	0	0	1	0	0	0	0	0	0	0	0	0	0	0	0	0	0	0	36	0	0	0	1	0	0	432	1	1	4	21	25	1	0	0	0	0	0	41	0	1660
3	1	1	34	1400	0	0	8	9	0	0	0	0	0	0	0	0	0	0	0	0	0	0	0	0	0	0	0	38	0	1	0	2	1	1	0	0	1	1	21	21	0	0	0	0	0	0	29	0	2000
3	1	1	29	1130	1	1	1	3	0	0	0	0	0	0	0	0	0	0	0	0	0	0	1	0	0	0	0	28	0	1	0	2	0	1	0	0	1	4	21	21	1	1	0	0	0	4	59	1	1570
3	1	1	32	1030	0	0	7	9	0	0	0	0	0	0	0	0	0	0	0	0	0	0	1	0	0	0	0	34	0	0	0	2	1	1	0	0	1	3	21	30	0	0	0	0	0	0	36	0	1530
3	0	1	27	1200	0	1	3	7	0	0	0	1	0	0	0	0	0	0	1	0	1	0	0	1	0	0	0	35	0	0	0	1	0	1	0	0	1	21	21	60	1	1	0	0	0	3	61	0	1580
3	0	1	30	1460	1	1	6	9	0	0	0	0	0	0	0	0	0	0	0	0	0	0	0	0	0	0	0	28	0	0	0	2	0	0	1340	1	1	3	21	100	1	1	1	0	0	5	31	1	2050
3	1	1	29	1300	1	0	8	9	0	0	0	0	0	0	0	0	0	0	0	0	1	1	0	1	0	0	0	34	1	0	0	2	1	1	0	0	1	20	23	40	1	1	0	0	0	9	50	1	1740
3	0	1	32	1400	1	0	7	9	0	0	0	0	0	0	0	0	0	0	0	0	0	0	0	0	0	0	0	37	0	0	0	2	1	1	0	0	1	3	21	21	1	0	0	0	0	0	29	0	1960
3	1	1	25	830	1	1	2	4	1	0	0	1	0	0	0	0	0	0	1	0	1	0	0	1	0	0	0	22	0	0	0	1	0	1	0	0	1	83	21	24	1	1	1	0	1	20	85	1	1015
3	0	1	29	1420	1	0	8	9	1	0	0	0	0	0	0	0	0	1	0	0	1	0	0	1	0	0	0	34	0	0	0	2	1	1	0	0	1	3	21	34	1	0	0	1	0	0	50	1	1830
3	0	1	33	1400	0	0	9	10	0	0	0	0	0	0	0	0	0	0	0	0	0	0	1	0	0	0	0	23	0	1	0	2	0	1	0	0	1	1	21	21	0	0	0	0	0	0	21	0	1990
3	0	1	25	640	1	1	3	5	0	1	0	1	0	0	0	0	0	0	0	0	1	1	1	1	0	0	0	44	1	1	0	1	0	1	0	0	1	112	21	21	1	1	1	1	1	57	122	1	835
3	0	1	28	1260	0	0	8	9	0	0	1	0	0	0	0	0	0	0	0	0	1	1	1	1	0	0	0	35	0	0	0	2	0	0	12	0	1	56	25	40	1	0	0	0	0	0	57	1	1810
3	1	1	25	580	1	0	8	9	0	1	1	1	0	0	0	0	0	1	0	0	1	1	0	1	0	0	0	30	0	1	0	2	0	1	0	0	1	60	21	21	1	1	1	0	1	14	99	1	860
3	1	1	30	1250	1	0	7	8	0	0	0	0	0	0	0	0	0	0	0	0	0	0	0	0	0	0	0	29	0	0	0	2	1	1	0	0	1	4	21	21	1	0	0	0	0	0	32	0	1840
3	0	1	28	1200	0	0	4	9	0	0	0	1	0	0	0	0	0	0	1	0	0	0	0	0	0	0	0	31	0	0	0	1	0	1	0	1	1	20	21	21	1	1	0	0	0	5	74	0	1580
3	1	2	29	1215	1	1	6	8	0	0	0	1	0	0	0	0	0	0	0	0	1	1	0	0	0	0	0	34	0	0	0	0	0	1	0	0	1	16	25	50	1	1	0	0	0	1	56	1	1370
3	0	1	29	1200	1	0	9	10	0	0	0	0	0	0	0	0	0	1	0	0	0	0	1	0	0	0	0	39	0	0	0	2	0	1	0	0	1	31	21	40	1	1	1	0	0	14	52	1	1480
3	0	1	24	620	1	1	5	7	0	1	1	0	0	1	0	0	0	1	0	0	1	1	0	1	1	1	1	41	1	1	0	2	0	1	0	0	1	115	25	30	1	1	1	1	1	44	116	1	825
3	0	2	32	1100	1	0	8	9	0	0	0	0	0	0	0	0	0	0	0	0	0	0	0	0	0	0	0	35	0	1	0	2	0	1	0	0	1	2	21	30	1	0	0	1	0	0	35	0	1770
3	1	1	27	880	1	1	7	9	0	0	0	1	0	0	0	0	0	1	0	0	1	0	0	1	0	0	0	35	0	0	0	2	0	1	0	0	1	70	21	30	1	1	0	1	0	5	77	1	1340
3	1	1	23	600	1	1	3	8	0	1	1	1	0	1	1	1	1	1	1	0	0	1	0	1	1	1	1	29	0	0	0	0	0	0	0	1	1	47	21	28	1	1	1	1	1	57	143	1	880
3	0	1	32	1290	0	0	8	9	0	0	0	0	0	0	0	0	0	0	0	0	0	0	0	0	0	0	0	30	0	1	0	2	0	1	0	0	1	2	21	44	1	0	0	0	0	0	35	0	1800
3	1	1	32	1430	0	0	8	9	0	0	0	0	0	0	0	0	0	1	0	0	0	0	0	0	0	0	0	26	0	0	0	2	0	0	100	1	1	10	21	25	1	0	0	1	0	0	30	0	2060
3	1	1	24	715	1	1	4	8	0	0	1	1	0	0	0	0	1	0	1	1	0	1	0	1	1	1	1	44	0	0	0	2	1	0	26	1	1	84	40	45	1	1	1	1	1	31	110	1	1045
3	0	1	28	800	1	0	6	8	0	0	0	0	0	0	0	0	0	0	1	0	1	0	0	0	0	0	0	30	1	0	0	2	1	1	0	0	1	26	21	40	1	1	0	1	0	12	62	1	1220
3	0	1	28	900	1	0	9	10	0	0	0	0	0	0	0	0	0	0	0	0	1	0	0	0	0	0	0	30	1	0	0	2	1	1	0	0	1	43	21	21	1	0	1	1	0	14	62	0	1420
3	0	1	33	1400	0	0	8	10	0	0	0	0	0	0	0	0	0	0	0	0	0	0	0	0	0	0	0	36	0	1	0	2	0	1	0	0	1	2	21	21	1	0	0	0	0	0	18	0	2020
3	1	1	35	1470	0	0	2	10	0	0	0	0	0	0	0	0	0	0	0	0	0	0	1	0	0	0	0	27	0	0	0	1	1	0	6	0	0	0	21	21	0	0	0	0	0	0	18	0	1770
3	0	1	28	950	0	0	8	9	0	1	0	1	0	1	1	1	0	1	1	0	1	1	1	1	0	0	0	43	0	1	0	1	0	1	0	0	1	32	21	40	1	1	0	1	1	26	114	1	1450
3	1	2	35	1490	1	0	6	8	0	0	0	0	0	0	0	0	0	0	0	0	0	0	0	0	0	0	0	34	0	1	0	2	1	1	0	0	1	2	21	21	1	0	0	0	0	0	36	0	1850
3	1	1	26	700	0	0	7	9	0	0	0	0	0	0	0	0	0	1	0	0	0	0	0	0	0	0	0	26	0	1	0	2	0	1	0	0	1	16	21	21	1	1	0	0	0	6	63	1	1125
3	0	1	33	1258	0	0	9	10	0	0	0	0	0	0	0	0	0	1	0	0	0	0	0	0	0	0	0	32	0	1	0	2	0	1	0	0	1	1	21	21	1	0	0	0	0	0	27	0	1800
3	0	1	29	1332	0	0	8	9	0	0	0	0	0	1	0	0	0	1	0	0	0	0	0	1	0	0	0	31	0	0	0	2	1	1	0	0	1	33	21	40	1	0	0	0	0	0	44	1	1332
3	0	2	26	900	1	1	7	9	0	0	0	1	0	0	0	0	1	0	0	0	0	0	0	1	1	0	0	33	0	1	1	2	0	0	264	1	1	60	40	65	1	1	0	0	1	22	104	1	1180
3	1	1	29	995	0	0	9	10	0	0	0	0	0	0	0	0	0	0	0	0	0	0	0	0	0	0	0	30	0	1	0	2	0	1	0	0	1	2	21	21	1	0	0	0	0	0	42	0	1415
3	1	1	29	1260	1	1	4	9	0	1	0	1	0	0	0	0	0	0	0	0	1	1	0	1	0	1	1	33	0	1	0	2	0	1	0	0	1	58	25	80	1	1	1	1	0	13	99	0	1830
3	1	1	24	616	1	1	7	8	0	1	1	1	0	1	0	0	0	1	1	0	1	1	1	1	0	0	0	29	0	0	0	2	1	1	168	1	1	129	21	40	1	1	1	1	1	62	132	1	900
3	1	1	25	482	1	1	2	5	1	1	1	1	0	1	1	0	0	0	1	0	1	1	0	1	0	0	0	37	0	1	0	1	0	1	0	0	1	52	21	80	1	1	1	1	1	50	142	1	680
3	0	1	31	1460	0	0	8	9	0	0	0	0	0	0	0	0	0	0	0	0	0	0	0	0	0	0	0	25	0	0	0	1	0	1	0	0	1	1	21	30	1	0	0	0	0	0	28	0	1900
3	1	1	31	1640	1	0	5	8	0	0	0	1	1	0	0	0	0	0	0	0	0	0	0	0	0	0	0	28	0	0	0	2	0	1	2	0	1	1	21	40	1	0	0	0	0	0	26	0	2260
3	0	1	31	1840	1	0	6	9	0	0	0	0	0	0	0	0	0	0	0	0	0	0	0	0	0	0	0	37	0	0	0	2	1	1	0	0	1	1	21	40	1	0	0	0	0	0	41	0	2380
3	0	1	31	1560	1	0	8	9	0	0	0	0	0	0	0	0	0	0	0	0	0	0	1	0	0	0	0	37	0	0	0	2	1	1	0	0	1	1	21	30	1	0	0	0	0	0	41	0	2200
3	1	1	27	780	1	0	3	8	0	0	0	0	0	0	0	0	0	0	1	0	1	1	0	1	0	0	0	33	0	1	0	2	0	1	0	0	1	35	21	30	1	0	0	0	0	0	72	1	1020
3	0	1	31	1600	0	0	8	9	0	0	0	0	0	0	0	0	0	0	0	0	0	0	1	0	0	0	0	34	0	0	0	2	0	0	32	0	1	1	21	30	1	0	0	0	0	0	39	0	2110
3	0	1	30	1750	0	0	6	9	1	0	0	0	0	0	0	0	0	0	1	0	0	0	0	0	0	0	0	41	0	0	0	2	0	1	0	1	1	15	21	21	1	0	0	0	0	0	45	0	2650
4	0	1	30	1400	0	0	8	10	0	0	0	0	0	0	0	0	0	0	0	0	0	0	0	0	0	0	0	32	0	1	0	2	0	1	0	0	1	3	21	25	1	0	0	0	0	0	35	0	1980
4	0	1	32	1380	1	0	9	9	0	0	0	0	0	0	0	0	0	1	0	0	0	0	0	0	0	0	0	41	0	1	0	2	0	1	0	0	1	5	24	25	1	0	0	0	0	0	27	0	2020
4	1	2	28	1220	0	1	8	9	0	1	0	1	0	0	1	0	0	1	0	0	0	0	0	0	0	0	0	42	0	0	0	0	0	1	19	0	1	16	30	50	1	1	0	0	0	7	129	1	1580
4	1	1	29	1390	1	0	9	10	0	0	0	0	0	0	0	0	0	0	0	0	0	0	0	0	0	0	0	20	0	0	0	2	0	0	120	1	1	4	21	21	1	0	0	0	0	0	44	0	1710
4	0	1	26	900	0	1	5	7	0	0	1	0	0	1	0	0	0	1	0	0	0	0	0	1	0	0	0	39	1	0	0	1	1	1	0	0	1	74	25	30	1	1	0	1	1	29	78	1	1225
4	1	1	28	922	1	0	2	5	0	0	0	0	0	0	0	0	0	0	1	0	1	0	1	0	0	0	0	30	0	1	0	2	0	1	314	0	1	18	21	25	1	0	0	1	0	0	79	0	1300
4	0	1	29	1400	0	0	8	10	0	0	0	0	0	0	0	0	0	0	0	0	0	0	1	0	0	0	0	35	0	0	0	2	0	0	1	1	1	1	21	24	1	0	0	0	0	0	59	0	2100
4	1	1	30	1266	1	1	6	7	0	0	0	0	0	0	0	0	0	0	0	0	0	0	0	0	0	0	0	35	0	1	0	2	1	1	504	1	1	35	21	40	1	0	0	1	0	0	46	1	1660
4	1	2	28	1320	0	0	9	9	0	0	0	0	0	0	0	0	0	0	0	0	0	0	1	0	0	0	0	26	0	0	0	2	0	1	168	0	1	12	21	40	1	0	0	0	0	0	49	0	1760
4	0	1	29	1310	0	0	9	10	0	0	0	0	0	0	0	0	0	1	0	0	0	0	1	0	0	0	0	17	0	0	0	2	0	0	0	0	1	40	21	34	1	0	0	0	0	0	47	1	2090
4	0	1	27	1150	1	0	7	8	0	0	0	1	0	0	0	0	0	0	1	0	1	1	0	1	0	0	0	35	0	0	0	0	0	0	0	0	1	58	25	30	1	0	0	0	0	0	71	1	1490
4	1	1	32	1225	0	0	6	10	0	0	0	1	0	0	0	0	0	0	0	0	0	0	1	0	0	0	0	36	0	1	0	1	0	1	0	0	1	1	21	21	1	0	0	0	0	0	35	0	1740
4	0	1	29	620	1	1	7	8	1	0	0	0	0	0	1	0	0	0	0	0	1	0	0	0	0	0	0	34	0	1	0	2	0	1	0	0	1	5	21	50	1	1	0	1	0	11	84	1	950
4	1	1	30	794	0	0	8	9	0	0	0	0	0	0	0	0	0	0	1	0	0	0	0	0	0	0	0	35	0	1	0	2	1	1	528	0	1	4	21	40	1	0	0	1	0	0	74	0	1160
4	1	2	28	1060	1	0	4	7	0	0	0	0	0	0	0	0	0	0	1	0	1	1	0	1	0	0	0	33	0	0	0	2	1	1	0	1	1	17	21	40	1	0	0	1	0	0	42	0	1520
4	0	1	23	554	1	1	1	3	0	0	1	0	0	0	0	0	0	1	1	0	1	1	0	1	0	0	0	30	1	0	0	2	1	0	0	0	1	126	21	25	1	1	1	1	1	62	123	0	680
4	1	1	32	1120	0	0	8	9	0	0	0	0	0	0	0	0	0	0	0	0	0	0	0	0	0	0	0	39	0	1	0	2	0	1	0	0	1	1	21	21	1	0	0	0	0	0	30	0	1770
4	0	1	25	780	1	1	8	9	1	0	1	1	0	1	0	0	0	0	0	0	1	1	1	0	0	0	0	38	0	0	0	1	0	0	0	0	1	21	21	35	1	1	0	1	0	8	70	1	1060
4	1	1	32	1150	0	0	8	9	0	0	0	0	0	0	0	0	0	0	1	0	0	0	0	0	0	0	0	29	1	0	0	2	1	1	0	0	1	1	21	21	1	0	0	0	0	0	31	0	1800
4	0	1	24	550	1	1	3	7	0	1	1	1	0	1	0	0	0	1	1	0	1	1	0	1	0	0	0	30	0	0	0	2	0	0	18	1	1	119	21	100	1	1	1	1	1	55	134	1	745
4	1	1	29	1300	1	1	5	7	0	0	0	0	0	0	0	0	0	0	0	0	0	0	0	0	0	0	0	23	0	0	0	1	0	1	0	0	1	5	21	60	1	1	0	1	0	4	39	1	1660
4	0	1	31	1250	1	0	9	10	0	0	0	1	0	0	0	0	0	0	0	0	0	0	0	0	0	0	0	21	0	1	0	2	0	1	0	0	1	37	21	50	1	0	0	1	0	0	52	0	1660
4	1	1	33	1160	0	0	9	10	0	0	0	0	0	0	0	0	0	0	0	0	0	0	0	0	0	0	0	34	0	0	0	2	0	0	0	0	0	0	21	21	0	0	0	0	0	0	32	0	1810
4	0	1	33	1130	0	0	9	10	0	0	0	0	0	0	0	0	0	1	0	0	1	1	0	0	0	0	0	32	0	0	0	2	0	1	0	0	0	0	21	21	0	0	0	0	0	0	34	0	1930
4	0	1	28	1460	1	1	3	5	1	0	0	0	0	0	0	0	0	0	0	0	0	0	0	1	0	0	0	37	0	0	1	2	0	1	1056	1	1	20	21	45	1	1	0	0	0	15	47	1	1860
4	0	1	30	1050	0	0	8	9	0	0	0	0	0	0	0	0	0	0	1	0	1	1	0	0	0	0	0	41	0	1	1	1	0	1	0	0	1	1	21	21	0	0	0	0	0	0	45	0	1530
4	1	1	32	820	1	0	7	10	0	0	0	0	0	0	0	0	0	1	0	0	1	1	0	0	0	1	1	36	0	0	0	2	0	1	0	0	1	20	21	21	1	0	0	0	0	0	163	0	1100
4	1	1	26	870	1	1	8	9	0	1	1	1	0	0	0	0	0	0	1	0	1	1	0	1	1	0	0	36	0	0	0	2	0	1	0	0	1	94	21	30	1	1	1	1	0	56	98	1	1190
4	1	1	32	1290	1	0	7	9	0	0	0	0	0	0	1	0	0	0	0	0	0	0	0	0	0	0	0	28	0	1	0	2	1	1	0	0	1	1	21	21	1	0	0	0	0	0	35	0	1690
4	1	1	30	1050	0	0	7	8	0	0	0	0	0	0	0	0	0	0	0	0	0	0	0	0	0	0	0	35	0	1	0	2	0	1	0	0	1	4	21	21	1	0	0	0	0	0	50	0	1520
4	1	1	33	1330	0	0	8	9	0	0	0	0	0	0	0	0	0	0	0	0	0	0	0	0	0	0	0	29	0	1	0	2	0	1	0	0	1	1	21	21	0	0	0	0	0	0	24	0	1970
4	0	1	31	1020	1	0	9	10	1	0	0	0	0	0	0	0	0	0	0	0	0	0	0	0	0	0	0	41	0	0	0	2	1	1	17	0	1	2	21	30	1	0	0	0	0	0	60	0	1320
4	0	1	26	770	1	1	4	8	1	0	0	1	0	0	1	0	0	1	0	0	0	0	0	1	0	0	0	32	0	0	0	2	1	1	560	1	1	58	21	33	1	1	1	0	1	5	82	1	930
4	1	1	30	1076	0	0	4	8	0	0	0	0	0	0	0	0	0	0	0	0	0	0	0	0	0	0	0	36	1	0	0	2	1	1	0	0	1	6	21	40	1	0	0	0	0	0	43	0	1560
4	0	1	30	1310	0	0	6	8	0	0	0	0	0	0	0	0	0	0	0	0	0	0	0	1	0	0	0	36	1	0	0	2	1	1	0	0	1	17	21	40	1	0	0	1	0	0	43	0	1620
4	1	1	29	970	0	0	6	10	0	0	0	0	0	0	0	0	0	0	0	0	0	0	0	1	0	0	0	34	0	1	0	2	0	1	0	0	1	11	21	30	1	0	0	1	0	0	78	0	1360
4	0	1	30	1038	1	1	5	6	1	1	0	1	0	0	0	0	0	1	0	0	1	1	0	1	0	1	1	33	0	0	0	2	0	1	0	0	1	48	25	100	0	1	0	1	0	4	65	1	1572
4	0	1	28	840	1	1	7	9	0	0	0	1	0	0	0	0	0	0	1	0	0	0	0	0	0	0	0	28	0	0	0	1	0	1	0	0	1	18	21	40	1	1	0	1	0	6	96	0	1260
4	0	1	30	1300	0	0	6	8	0	0	0	0	0	0	0	0	0	0	0	0	0	0	1	1	0	0	0	32	0	0	0	2	1	0	0	0	1	11	21	40	1	1	0	0	0	26	48	0	1620
4	0	1	26	860	1	1	7	8	0	0	1	0	0	0	0	0	0	1	1	0	1	1	0	1	0	0	0	33	0	0	0	1	0	1	0	0	1	65	21	30	1	1	1	0	0	47	86	1	940
4	1	1	32	1470	0	0	8	10	0	0	0	0	0	0	0	0	0	0	0	0	0	0	0	0	0	0	0	23	0	1	0	2	0	1	0	0	1	1	21	21	1	0	0	0	0	0	29	0	2060
4	0	1	25	790	1	1	3	6	0	1	1	1	0	0	0	0	0	0	0	0	0	0	0	0	0	0	0	37	0	0	0	2	0	0	700	0	1	97	21	80	1	1	1	1	1	24	101	1	935
4	1	2	28	934	0	0	5	9	0	0	0	0	0	0	0	0	0	0	0	0	1	1	0	0	0	0	0	44	0	0	1	0	0	1	120	0	1	5	21	30	1	0	0	0	0	0	60	0	1345
4	1	1	25	740	1	1	5	7	1	0	1	1	0	1	0	0	1	0	1	0	1	1	0	0	0	0	0	30	0	0	0	1	0	1	72	1	1	82	21	30	1	1	1	1	1	21	61	1	1070
4	0	2	27	1270	1	1	8	9	0	0	1	0	0	1	0	0	0	0	0	0	0	0	0	0	0	0	0	39	0	0	0	2	0	1	0	0	1	76	21	45	1	1	1	1	0	30	51	1	815
4	0	1	28	1140	1	1	5	9	0	0	0	0	0	0	0	0	0	0	1	0	0	0	0	0	0	0	0	43	1	0	0	2	1	2	0	0	1	6	21	30	1	0	0	1	0	0	76	0	1260
4	0	1	28	1000	1	0	5	9	0	0	0	0	0	0	0	0	0	0	1	0	0	0	0	0	0	0	0	43	1	0	0	2	1	2	0	0	1	3	21	25	1	0	0	0	0	0	76	0	1100
4	0	1	26	1185	0	1	3	6	0	0	1	0	0	1	0	0	0	0	0	0	1	1	0	1	0	0	0	38	0	0	0	2	0	0	0	1	1	53	21	40	1	1	1	1	0	5	76	1	1155
4	1	1	24	500	1	1	0	4	1	0	1	1	0	0	0	0	0	0	1	0	1	1	0	1	1	0	0	40	1	0	0	2	1	0	3	1	1	90	50	100	1	1	1	1	1	19	111	1	790
4	1	1	31	1410	0	0	9	10	0	0	0	0	0	0	0	0	0	0	0	0	0	0	0	0	0	0	0	36	0	0	0	2	1	1	24	0	1	2	21	60	1	0	0	0	0	0	34	0	1730
4	0	1	32	1250	0	0	6	7	0	0	0	0	0	0	0	0	0	0	0	0	0	0	0	0	0	0	0	29	0	0	0	2	0	1	0	0	1	2	21	50	1	0	0	0	0	0	29	0	1920
4	1	1	27	1100	1	0	9	9	0	0	0	0	1	0	0	0	0	0	0	0	0	0	0	0	0	0	0	40	0	0	0	2	0	0	2	0	1	1	21	21	1	0	0	0	0	0	51	0	1370
4	1	1	30	860	1	0	5	7	0	0	0	0	0	0	0	0	0	1	1	0	1	1	0	0	0	0	0	33	0	0	0	2	0	1	0	0	1	13	21	30	1	0	0	0	0	0	70	0	1310
4	0	1	29	1100	1	0	6	9	0	0	0	0	0	0	0	0	1	0	0	0	0	0	0	0	0	0	0	50	1	0	0	2	1	1	0	0	1	10	25	35	1	0	0	0	0	0	42	1	1570
4	1	1	29	1230	1	1	2	7	0	0	0	0	0	0	0	0	0	0	0	0	0	0	0	0	0	0	0	50	0	0	0	2	0	1	48	1	1	1	21	40	1	0	0	0	0	0	36	1	1610
4	1	1	34	1230	1	0	7	9	0	0	0	0	0	0	0	0	0	0	0	0	0	0	0	0	0	0	0	28	0	1	0	1	0	1	0	0	1	1	21	21	0	0	0	0	0	0	29	0	1830
4	0	1	36	1430	0	0	9	10	0	0	0	0	0	0	0	0	0	0	0	0	1	1	0	0	0	0	0	28	0	0	0	2	0	1	0	0	0	0	21	21	0	0	0	0	0	0	23	0	1890
4	0	1	30	1360	0	0	9	10	0	0	0	0	0	0	0	0	0	0	0	0	0	0	1	0	0	0	0	24	0	0	0	2	0	0	1	1	1	3	21	21	1	0	0	0	0	0	34	0	1720
4	1	2	29	1080	0	0	9	10	0	0	0	0	0	0	0	0	0	0	0	0	0	0	1	0	0	0	0	35	0	1	0	2	0	1	0	0	1	6	25	60	1	1	0	0	1	12	48	0	1420
4	1	2	27	925	1	1	4	7	0	0	0	1	0	0	0	0	0	0	1	0	0	1	0	0	0	0	0	22	0	0	0	0	0	1	0	1	1	18	30	100	1	1	0	1	0	11	68	1	1260
4	0	1	27	1084	1	1	6	8	0	0	0	0	0	0	0	0	0	0	1	0	1	1	0	0	0	0	0	34	0	0	0	2	0	1	0	1	1	37	21	30	1	1	0	1	0	8	66	1	1280
4	1	1	27	800	0	1	5	8	0	0	0	0	0	0	0	0	0	1	1	0	1	1	1	0	0	0	0	34	0	1	0	2	1	1	0	0	1	56	21	40	1	1	0	0	0	21	76	1	1175
4	1	1	25	630	1	1	6	8	0	0	1	0	0	0	0	0	0	0	1	0	1	0	0	1	0	0	0	20	0	0	0	2	0	0	1	0	1	82	25	30	1	1	1	1	0	8	115	1	825
4	0	1	26	1020	1	0	4	10	0	0	0	0	0	0	0	0	0	0	0	0	1	1	0	0	0	0	0	31	0	0	0	1	0	1	336	1	1	62	25	35	1	0	0	1	0	0	65	0	1160
4	1	2	34	1450	0	0	4	9	0	0	0	0	0	0	0	0	0	0	0	0	1	0	0	0	0	0	0	22	0	0	0	0	0	1	0	0	1	30	21	30	1	0	0	1	0	0	54	0	1870
4	1	2	26	850	1	1	7	8	1	0	0	0	0	1	0	0	0	0	1	0	1	1	0	1	0	0	0	29	0	0	0	1	0	0	432	1	1	34	25	60	1	1	1	1	0	1	78	1	1090
4	0	2	28	1160	1	0	7	10	0	0	0	0	0	0	0	0	0	0	1	0	0	0	0	0	0	0	0	33	0	0	0	2	1	1	0	1	1	5	21	21	1	0	0	1	0	0	41	0	1580
4	0	5	29	1400	1	1	9	10	0	0	0	0	0	1	0	0	0	0	0	0	1	0	1	1	1	0	0	30	0	0	0	0	0	1	0	0	1	48	21	50	1	1	1	1	1	17	55	0	1725
4	1	1	34	1480	0	0	9	10	0	0	0	0	0	0	0	0	0	0	0	0	0	0	0	0	0	0	0	35	0	0	0	2	0	1	168	0	1	1	21	21	1	0	0	0	0	0	24	0	1980
4	0	1	29	1120	1	0	6	9	0	0	1	1	0	0	0	0	0	0	1	0	1	0	0	0	0	0	0	37	0	0	0	1	0	1	0	0	1	57	21	40	1	0	0	0	0	0	70	0	1780
4	1	1	28	1324	1	1	7	8	1	0	0	0	0	0	0	0	0	0	0	0	0	0	1	0	0	0	0	41	0	0	0	2	0	1	0	0	1	25	21	21	1	0	0	1	0	0	59	1	1660
4	0	1	29	800	1	0	8	10	0	0	0	0	0	0	0	0	0	1	1	0	1	1	1	0	0	0	0	18	0	0	0	2	0	1	0	0	1	29	25	30	1	0	0	0	0	0	60	0	1275
4	1	1	23	450	1	1	2	7	1	0	1	1	0	0	0	0	0	0	1	0	1	1	0	0	0	0	0	36	0	0	0	1	0	0	0	1	1	90	21	80	1	1	1	1	0	60	145	1	685
4	0	1	30	1120	1	0	8	9	0	0	0	0	0	1	0	0	0	0	1	0	1	1	0	1	0	0	0	29	1	0	1	2	1	1	0	0	1	21	21	25	1	1	0	1	0	3	82	0	1370
4	1	2	32	1120	0	0	8	9	0	0	0	0	0	0	0	0	0	0	0	0	0	0	0	0	0	0	0	40	0	0	0	1	1	1	0	0	1	5	21	21	1	0	0	0	0	0	24	0	1470
4	0	1	33	1410	0	0	9	9	0	0	0	0	0	0	0	0	0	0	0	0	0	0	0	0	0	0	0	34	0	1	0	2	1	1	0	0	1	1	21	21	0	0	0	0	0	0	17	0	2155
4	1	1	33	1140	1	0	7	8	0	0	0	0	0	0	0	0	0	1	0	0	0	0	0	0	0	0	0	32	1	0	0	2	1	1	0	0	1	1	21	21	1	0	0	0	0	0	31	0	1890
4	1	1	31	1330	1	0	3	8	1	0	0	0	0	0	0	0	0	0	0	0	1	0	0	0	0	1	0	41	1	0	0	2	1	1	17	0	1	7	25	35	1	0	0	0	0	0	60	0	1640
4	0	1	24	564	1	1	4	7	0	1	1	0	0	1	0	0	0	1	1	0	0	0	0	1	0	0	0	40	0	0	0	2	1	0	48	0	1	121	25	45	1	1	1	1	1	60	131	1	864
4	0	1	24	580	1	1	5	8	0	0	1	1	1	1	0	1	0	1	1	1	1	0	0	1	1	0	0	33	0	0	0	2	0	0	0	0	1	75	21	25	1	1	1	1	1	42	111	1	755
2	1	1	31	1700	1	1	5	8	0	0	0	0	0	1	0	0	0	0	0	0	0	0	1	1	0	0	0	21	0	0	0	0	0	1	0	0	1	8	21	25	1	0	0	0	0	0	22	1	2040
1	1	1	31	1950	0	0	7	8	0	0	0	0	0	0	0	0	0	0	0	0	0	0	1	0	0	0	0	42	1	1	0	2	1	1	0	0	1	1	21	30	1	0	0	0	0	0	30	0	2830
1	1	1	31	1620	0	0	8	10	1	0	0	0	0	0	0	0	0	0	0	0	0	0	0	0	0	0	0	42	1	1	0	2	1	1	0	0	1	1	21	30	1	0	0	0	0	0	30	0	2540
1	1	1	31	1530	1	0	4	7	1	0	0	0	0	0	0	0	0	0	1	0	0	0	1	0	0	0	0	23	0	1	0	1	0	1	0	0	1	3	21	21	1	0	0	0	0	0	30	0	1960
2	0	1	31	1670	0	0	8	9	1	0	0	0	0	0	0	0	0	0	0	0	0	0	0	0	0	0	0	43	0	1	0	1	1	1	0	0	1	4	21	21	1	0	0	0	0	0	29	0	2090
2	1	1	30	1550	1	0	6	8	0	0	0	0	0	0	1	0	0	0	0	0	0	0	1	0	0	0	0	44	1	0	0	2	0	0	0	1	1	4	21	30	1	0	0	0	0	0	32	0	2000
1	0	2	30	1750	1	0	4	5	0	0	0	0	0	0	0	0	0	0	0	0	0	0	0	0	0	0	0	30	0	0	0	0	0	0	0	1	1	28	21	60	1	1	0	1	1	25	40	1	1980
2	1	1	31	1720	0	0	8	9	0	0	0	1	0	0	0	0	0	0	0	0	0	0	1	0	0	0	0	25	0	0	0	2	0	0	3	0	1	3	21	21	1	0	0	0	0	0	29	0	2190
2	1	1	31	1880	0	0	4	8	0	0	0	0	0	0	0	0	0	0	0	0	0	0	0	0	0	0	0	27	0	0	0	2	0	1	24	0	1	3	21	30	1	0	0	0	0	0	20	0	2020
2	0	2	30	1740	1	0	7	9	0	0	0	0	0	0	0	0	0	0	0	0	0	0	0	0	0	0	0	26	0	0	0	1	0	1	0	0	1	3	21	21	1	0	0	0	0	0	31	0	2400
3	0	1	31	1530	0	0	6	8	0	0	0	0	0	0	0	0	0	0	0	0	0	0	1	0	0	0	0	32	0	0	0	2	1	1	0	1	1	3	21	21	1	0	0	0	0	0	44	0	2170
2	1	1	31	1770	1	0	6	8	0	0	0	0	0	0	0	0	0	0	1	0	1	1	1	1	0	0	0	49	0	0	1	2	1	1	0	0	1	5	21	40	1	0	0	0	0	0	27	0	2330
2	0	1	31	1700	0	0	7	9	0	0	0	0	0	0	0	0	0	0	1	0	0	0	1	0	0	0	0	44	1	0	0	2	1	1	0	0	1	3	21	21	1	0	0	1	0	0	25	0	2470
2	0	1	31	1720	0	0	6	9	0	0	0	0	0	0	0	0	0	0	1	0	0	0	1	0	0	0	0	44	1	0	0	2	1	1	5	0	1	24	21	21	1	0	0	1	0	0	26	0	2600
2	0	2	28	1120	1	1	5	8	0	1	1	1	0	1	0	0	1	0	0	0	1	1	1	1	0	0	0	38	1	0	0	0	1	1	1	0	1	80	21	25	1	1	1	1	0	12	50	0	1640
3	1	1	30	1560	1	0	5	7	1	0	0	1	0	0	0	0	0	0	1	0	0	0	0	0	0	0	0	32	0	0	0	2	1	0	0	0	1	5	21	30	1	0	0	0	1	0	46	1	2100
3	0	1	31	1680	1	0	8	9	0	0	0	0	0	0	0	0	1	0	0	0	1	1	0	0	0	0	0	28	0	0	0	2	0	1	0	1	1	1	21	30	1	0	0	0	0	0	35	0	2060
3	0	2	31	1600	1	0	1	7	1	0	0	1	0	0	0	0	0	0	0	0	0	0	0	0	0	0	0	19	0	0	0	2	0	1	1440	1	0	0	21	21	1	0	0	0	0	0	39	0	2170
3	1	1	31	1800	0	0	8	8	0	0	0	0	0	1	0	0	0	0	0	0	0	0	0	0	0	0	0	34	0	0	0	2	0	0	0	0	1	3	21	21	1	0	0	0	0	0	27	0	2310
3	1	2	30	1580	0	0	7	8	0	0	0	0	0	0	0	0	0	0	0	0	0	0	1	0	0	0	0	36	0	0	0	2	0	0	0	0	1	5	21	50	1	0	0	0	1	0	35	0	1900
3	0	1	30	2100	1	0	2	5	0	0	0	0	0	0	0	0	0	0	0	0	0	0	1	0	0	0	0	36	0	0	0	2	0	1	12	0	1	2	21	21	1	0	0	0	0	0	30	0	2500
3	0	1	31	1930	0	0	8	9	0	0	0	0	0	0	0	0	0	0	0	0	0	0	0	0	0	0	0	19	0	0	0	2	0	0	1	1	1	2	21	21	1	0	0	0	0	0	18	0	2150
3	0	1	31	1670	1	0	9	10	0	0	0	1	0	0	0	0	0	0	1	0	0	0	1	0	0	0	0	31	0	0	0	1	0	0	0	0	1	6	21	21	1	0	0	1	0	0	34	0	2180
3	1	1	29	1200	1	0	9	9	0	0	0	0	0	0	1	1	0	0	0	0	0	0	0	1	0	0	0	27	0	0	0	0	0	0	2	0	1	7	21	40	1	0	0	0	0	0	44	0	1620
3	1	1	31	1620	0	0	7	9	0	0	0	0	0	0	0	0	0	1	0	0	0	0	0	0	0	0	0	36	1	0	0	2	1	0	0	0	1	13	21	30	1	0	0	1	0	0	33	0	2100
3	1	1	31	1580	0	0	7	8	0	0	0	0	0	0	0	0	0	0	0	0	1	0	0	0	0	0	0	36	1	0	0	2	0	1	39	0	1	4	21	21	1	0	0	1	0	0	33	0	2020
3	0	1	30	1525	0	0	9	10	0	0	0	0	0	0	0	0	0	0	0	0	0	0	1	0	0	0	0	27	0	0	0	2	0	1	17	0	1	3	21	30	1	0	0	0	0	0	31	0	2320
3	0	1	31	1520	0	0	8	9	0	0	0	0	0	0	0	0	0	0	0	0	0	0	0	0	0	0	0	19	0	0	0	2	1	1	288	0	1	1	21	40	1	0	0	0	0	0	28	1	2140
3	0	1	31	1590	0	0	8	9	0	0	0	0	0	0	0	0	0	0	0	0	0	0	0	0	0	0	0	19	0	0	0	2	1	1	288	0	1	1	21	21	1	0	0	0	0	0	28	1	2240
3	0	1	31	1875	1	1	6	7	1	0	0	0	0	0	0	0	0	0	0	0	0	0	1	0	0	0	0	35	0	0	1	2	1	1	1512	0	1	12	21	100	1	0	0	1	1	0	32	1	2400
3	1	1	31	1700	1	0	6	9	0	0	0	0	0	1	0	0	0	0	0	0	0	0	0	0	0	0	0	32	0	0	0	2	1	1	0	0	1	10	21	50	1	0	0	1	0	0	32	0	2230
4	0	1	31	1600	0	0	9	10	0	0	0	0	0	0	0	0	0	0	1	0	0	0	1	0	0	0	0	33	0	1	0	2	0	1	18	0	0	0	21	21	0	0	0	0	0	0	31	0	1920
4	0	2	31	1620	0	0	7	9	0	0	0	0	0	0	0	0	0	0	0	0	0	0	1	0	0	0	0	33	0	0	1	2	0	1	96	1	1	2	21	50	1	0	0	0	0	0	34	0	1990
3	0	2	30	1700	1	0	6	7	0	0	0	0	0	0	0	0	0	0	1	0	0	0	1	0	0	0	0	38	0	1	0	2	0	1	0	0	1	5	21	40	1	0	0	0	0	0	35	0	2240
4	0	1	31	1600	1	0	7	8	0	0	0	0	0	0	0	0	0	0	0	0	0	0	1	1	0	0	0	29	0	1	1	2	1	1	0	0	1	16	21	40	1	0	0	1	0	0	35	0	2190
4	1	2	30	1795	0	0	5	7	0	0	0	0	0	0	0	0	0	0	0	0	0	0	0	0	0	0	0	39	0	0	0	1	0	1	0	0	1	1	21	50	1	0	0	0	0	0	35	0	2330
4	1	1	31	1650	1	0	5	7	1	0	0	0	0	0	0	0	0	0	0	0	0	0	0	0	0	0	0	26	0	0	0	2	0	1	72	1	1	10	21	60	1	0	0	1	0	0	43	0	1790
4	1	1	31	1740	0	0	9	10	0	0	0	0	0	0	0	0	0	0	0	0	0	0	0	0	0	0	0	36	0	0	1	2	0	0	72	0	0	0	21	21	0	0	0	0	0	0	27	0	2180
4	0	1	30	1740	1	0	7	8	0	0	0	0	0	0	0	0	0	0	0	0	0	0	0	1	0	0	0	29	1	0	1	2	0	1	0	0	1	31	21	21	1	0	0	1	0	0	54	0	2140
4	0	1	31	1660	0	0	5	6	0	0	0	0	0	0	0	0	0	0	0	0	0	0	0	0	0	0	0	34	0	0	1	2	0	0	70	1	1	7	21	30	1	0	0	0	0	0	23	0	2040
4	0	2	30	1510	0	0	7	8	0	0	0	0	0	0	0	0	0	0	0	0	1	0	1	0	0	0	0	18	0	0	0	1	0	0	0	0	1	5	21	21	1	0	0	0	0	0	38	0	2180
4	0	1	30	1580	0	0	9	9	0	0	0	0	0	0	0	0	0	0	0	0	0	0	0	1	0	0	0	35	0	1	0	2	0	1	0	0	1	7	21	30	1	0	0	0	0	0	36	0	2300
4	0	1	30	1610	0	0	5	7	0	0	0	0	0	0	0	0	0	0	1	0	0	0	0	0	0	0	0	32	0	0	0	2	1	1	0	0	1	13	21	100	1	0	1	1	0	5	48	0	2080
4	1	1	31	1630	0	0	9	10	1	0	0	0	0	0	0	0	0	0	0	0	0	0	0	0	0	0	0	36	0	0	0	2	1	1	25	0	1	1	21	30	1	0	0	0	0	0	38	0	2400
4	1	1	31	1560	0	0	4	7	1	0	0	0	0	0	0	0	0	0	0	0	0	0	0	0	0	0	0	36	0	0	0	2	1	1	25	0	1	3	21	50	1	1	0	0	0	2	38	0	2220
4	0	2	28	1590	1	0	7	9	0	0	0	0	0	0	0	0	0	0	0	0	0	0	1	0	0	0	0	38	0	0	0	1	0	0	0	1	1	2	21	21	1	0	0	0	0	0	48	0	2130
4	1	2	31	1540	1	0	8	9	0	0	0	0	0	0	0	0	0	0	0	0	0	0	0	0	0	0	0	39	0	0	0	1	0	1	0	0	1	1	21	80	1	0	0	0	0	0	38	0	2200
4	1	1	31	1750	0	0	9	10	0	0	0	0	0	0	0	0	0	0	0	0	0	0	0	0	0	0	0	36	0	0	0	2	0	1	24	0	1	1	21	30	1	0	0	1	0	0	34	0	2330
4	1	2	31	1560	1	0	8	9	0	0	0	0	0	0	0	0	1	0	0	0	0	0	0	0	0	0	0	35	0	0	0	1	0	1	8	1	1	12	21	21	0	0	0	0	0	0	51	0	2290
[truncated: 14 more columns]

## Sheet: legend
Birth year	1 = 2015; 2 = 2016; 3 = 2017; 4 = 2018
Sex	0 = male; 1 = female
Race	1 = caucasic; 2 = arab; 3 = asian; 4 = black; 5 = american indian
AG (weeks)
BW (g)
CPR	0 = No; 1 = Yes
Intubation	0 = No; 1 = Yes
APGAR 1
APGAR 2
Fetal heart rate alt.	0 = No; 1 = Yes
Hypotension	0 = No; 1 = Yes
steroids BDP	0 = No; 1 = Yes
IVH	0 = No; 1 = Yes
PVL	0 = No; 1 = Yes
RDS	0 = No; 1 = Yes
NEC	0 = No; 1 = Yes
Bowel perforation	0 = No; 1 = Yes
Early sepsis	0 = No; 1 = Yes
Late sepsis	0 = No; 1 = Yes
Apnea	0 = No; 1 = Yes
Pneumothorax	0 = No; 1 = Yes
Anemia	0 = No; 1 = Yes
Blood Transf.	0 = No; 1 = Yes
Phototherapy	0 = No; 1 = Yes
PDA	0 = No; 1 = Yes
Surgical PDA	0 = No; 1 = Yes
CMV	0 = No; 1 = Yes
CMV treatment	0 = No; 1 = Yes
Maternal age (years)
IVF	0 = No; 1 = Yes
Maternal hypertensive stages	0 = No; 1 = Yes
GDM	0 = No; 1 = Yes
Antenatal steroids	0 = No; 1= Partial; 2 = Complete
Gestation	0 = single; 1 = multiple
Delivery	0 = vaginal; 1 = caesarean; 2 = instrumental
ROM (h)
Chorioamnionitis	0 = No; 1 = Yes
O2	0 = No; 1 = Yes
O2 duration (days)
FiO2 min
FiO2 max
CPAP	0 = No; 1 = Yes
MV	0 = No; 1 = Yes
NIV	0 = No; 1 = Yes
Nasal high-flow therapy	0 = No; 1 = Yes
HFOV	0 = No; 1 = Yes
MV duration (days)
total length of stay (days)
Surfactant	total length of stay (days)
Weight 28 days (g)
O2 28 days	0 = Yes; 1 = No
PN 28 days	0 = Yes; 1 = No
Nasal high-flow therapy 36 weeks	0 = Yes; 1 = No
ROP development	0 = No; 1 = Yes
ROP stage	0 = No ROP; 1 = stage 1; 2 = stage 2; 3 = stage 3
ROP zone	0 = No; 1 = zone I, 2 = zone II, 3 = zone III
AP-ROP	0 = No; 1 = Yes
Plus	0 = No; 1 = pre-plus; 2 = plus
ROP treatment	0 = No;
ROP progression	0 = No; 1 = Yes
GA ROP diagnosis (weeks)
WeightROP diagnosis (g)
GA ROP max (weeks)
Weight ROP max (g)
Ventilation 36 weeks	0 = O2, CPAP or ventilation 36 weeks; 1 = No
